# Supplementary material for: Metallo-Beta-Lactamase-like Encoding Genes in Candidate Phyla Radiation: Widespread and Highly Divergent Proteins with Potential Multifunctionality
Source: Microorganisms. 2023 Jul 28;11(8):1933. doi: 10.3390/microorganisms11081933 (PMC10459063; doi:10.3390/microorganisms11081933)
Supplement: Supplementary file 1 [file microorganisms-11-01933-s001.zip]

Archive with 10 entries (10 files):
- Figure S1.tiff
- __MACOSX/._Figure S1.tiff
- Table S4.xlsx
- __MACOSX/._Table S4.xlsx
- Table S3.xlsx
- __MACOSX/._Table S3.xlsx
- Table S2.xlsx
- __MACOSX/._Table S2.xlsx
- Table S1.xlsx
- __MACOSX/._Table S1.xlsx
