# Supplementary material for: Metallo-Beta-Lactamase-like Encoding Genes in Candidate Phyla Radiation: Widespread and Highly Divergent Proteins with Potential Multifunctionality
Source: Microorganisms. 2023 Jul 28;11(8):1933. doi: 10.3390/microorganisms11081933 (PMC10459063; doi:10.3390/microorganisms11081933)
Supplement: Supplementary file 1 [file microorganisms-11-01933-s001.zip › Table S3.xlsx]

## Sheet: Sheet1
		Protein domains	Number of protein domains found in the CPR MBL sequences	Number of protein domains found in the BLDB MBL sequences	Number of protein domains found in the 24 expressed sequences in vitro	Total
K homology (KH) RNA-binding domain, type I; KH binds single-stranded RNA or DNA. It is found in a wide variety of proteins including ribosomal proteins, transcription factors and post-transcriptional modifiers of mRNA. There are two different KH domains that belong to different protein folds, but they share a single KH motif. The KH motif is folded into a beta alpha alpha beta unit. In addition t…	KH-I superfamily	cl00098	2	0	0	2
PDZ domain, also called DHR (Dlg homologous region) or GLGF (after a conserved sequence motif). Many PDZ domains bind C-terminal polypeptides, though binding to internal (non-C-terminal) polypeptides and even to lipids has been demonstrated. Heterodimerization through PDZ-PDZ domain interactions adds to the domain's versatility, and PDZ domain-mediated interactions may be modulated dynamically th…	PDZ superfamily	cl00117	0	371	0	371
Rhodanese Homology Domain (RHOD); an alpha beta fold domain found duplicated in the rhodanese protein. The cysteine containing enzymatically active version of the domain is also found in the Cdc25 class of protein phosphatases and a variety of proteins such as sulfide dehydrogenases and certain stress proteins such as senesence specific protein 1 in plants, PspE and GlpE in bacteria and cyanide a…	RHOD superfamily	cl00125	5	0	0	5
NADPH-dependent FMN reductase; NADPH-dependent FMN reductase.	FMN_red superfamily	cl00438	2	0	0	2
LexA-binding, inner membrane-associated putative hydrolase; YdjM is a family of putative LexA-binding proteins. Members are predicted to be membrane-bound metal-dependent hydrolases that may be acting as phospholipases. It is a member of the SOS network, that rescues cells from UV and other DNA-damage. Expression of YdjM is regulated by LexA.	YdjM superfamily	cl00868	1	0	0	1
Alkyl sulfatase C-terminal; This domain is found at the C-terminus of alkyl sulfatases. Together with the N-terminal catalytic domain, this domain forms a hydrophobic chute and may recruit hydrophobic substrates.	pfam14864	cl01225	0	0	1	1
Nucleotide-Binding Domain of the sugar kinase/HSP70/actin superfamily; This superfamily includes the actin family, the HSP70 family of molecular chaperones and nucleotide exchange factors, the ROK (repressor, ORF, kinase) family, the hexokinase family, the FGGY family (which includes glycerol kinase and similar carbohydrate kinases such as rhamnulokinase and xylulokinase), the exopolyphosphatase/…	NBD_sugar-kinase_HSP70_actin superfamily	cl17037	1	0	0	1
Rossmann-fold NAD(P)(+)-binding proteins; A large family of proteins that share a Rossmann-fold NAD(P)H/NAD(P)(+) binding (NADB) domain. The NADB domain is found in numerous dehydrogenases of metabolic pathways such as glycolysis, and many other redox enzymes. NAD binding involves numerous hydrogen-bonds and van der Waals contacts, in particular H-bonding of residues in a turn between the first s…	NADB_Rossmann superfamily	cl21454	1	0	0	1
Helix-turn-helix XRE-family like proteins. Prokaryotic DNA binding proteins belonging to the xenobiotic response element family of transcriptional regulators.	HTH_XRE superfamily	cl22854	13	0	0	13
mainly hydrolytic enzymes and related proteins which carry out various biological functions; MBL-fold metallohydrolase domain; Members of the MBL-fold metallohydrolase superfamily are mainly hydrolytic enzymes which carry out a variety of biological functions. The class B metal beta-lactamases (MBLs) for which this fold was named perform only a small fraction of the activities included in this su…	metallo-hydrolase-like_MBL-fold superfamily	cl23716	3349	761	24	4134
Proline-rich; This family includes several eukaryotic proline-rich proteins.	Pro-rich superfamily	cl26282	1	0	0	1
Archaeal ribosome-binding protein aMBF1, putative translation factor, contains Zn-ribbon and HTH domains [Translation, ribosomal structure and biogenesis]; Predicted transcription factor, homolog of eukaryotic MBF1 [Transcription].	aMBF1 superfamily	cl26727	13	0	0	13
L-ascorbate metabolism protein UlaG, beta-lactamase superfamily [Carbohydrate transport and metabolism]; Predicted Zn-dependent hydrolases of the beta-lactamase fold [General function prediction only].	UlaG superfamily	cl28168	1061	19	1	1081
Metal-dependent hydrolase, beta-lactamase superfamily II [General function prediction only]; Predicted hydrolase (metallo-beta-lactamase superfamily) [General function prediction only].	ComEC superfamily	cl28169	728	96	2	826
KH domain; KH domain.	KH_7 superfamily	cl28866	1	0	0	1
Beta-Casp domain; The beta-CASP domain is found C terminal to the beta-lactamase domain in pre-mRNA 3'-end-processing endonuclease. The active site of this enzyme is located at the interface of these two domains.	Beta-Casp superfamily	cl29139	1046	0	0	1046
hydroxyacylglutathione hydrolase; Provisional	PRK10241 superfamily	cl30128	315	4	3	322
hydroxyacylglutathione hydrolase	PLN02398 superfamily	cl30129	474	128	5	607
hydroxyacylglutathione hydrolase	PLN02962 superfamily	cl30130	429	23	4	456
hydroxyacylglutathione hydrolase; Members of this protein family are hydroxyacylglutathione hydrolase, a detoxification enzyme known as glyoxalase II. It follows lactoylglutathione lyase, or glyoxalase I, and acts to remove the toxic metabolite methylglyoxal and related compounds. This protein belongs to the broader metallo-beta-lactamase family (pfam00753). [Cellular processes, Detoxification]	GSH_gloB superfamily	cl30131	28	0	0	28
quinoprotein relay system zinc metallohydrolase 1; By homology, members are Zn metallohydrolases in the same family as the SoxH protein associated with sulfate metabolism, Bacillus cereus beta-lactamase II (see PDB:1bc2), and, more distantly, hydroxyacylglutathione hydrolase (glyoxalase II). All members occur in genomes with both PQQ biosynthesis and a PQQ-dependent (quinoprotein) dehydrogenase t…	SoxH_rel_PQQ_1 superfamily	cl30132	6	0	0	6
quinoprotein relay system zinc metallohydrolase 2; By homology, members are Zn metallohydrolases in the same family as the SoxH protein associated with sulfate metabolism, Bacillus cereus beta-lactamase II (see PDB:1bc2), and, more distantly, hydroxyacylglutathione hydrolase (glyoxalase II). All members occur in genomes with both PQQ biosynthesis and a PQQ-dependent (quinoprotein) dehydrogenase t…	SoxH_rel_PQQ_2 superfamily	cl30133	16	0	0	16
putative NADPH-dependent glutamate synthase small subunit; Provisional	PRK12814 superfamily	cl31397	1	0	0	1
heat shock 70 kDa precursor protein; Provisional	PTZ00186 superfamily	cl31416	1	0	0	1
nitrite reductase [NAD(P)H], large subunit; [Central intermediary metabolism, Nitrogen metabolism]	nitri_red_nirB superfamily	cl31455	1	0	0	1
hydroxyacylglutathione hydrolase	PLN02469 superfamily	cl31885	435	61	3	499
NADH:flavorubredoxin reductase NorW; NADH:flavorubredoxin reductase NorW.	PRK04965 superfamily	cl32069	1	0	0	1
FAD-containing oxidoreductase; FAD-containing oxidoreductase.	PRK07251 superfamily	cl32203	1	0	0	1
molybdopterin-synthase adenylyltransferase MoeB; molybdopterin-synthase adenylyltransferase MoeB.	PRK07411 superfamily	cl32216	1	0	0	1
molybdopterin biosynthesis-like protein MoeZ; Validated	PRK07878 superfamily	cl32248	5	0	0	5
pyridine nucleotide-disulfide oxidoreductase; Provisional	PRK08010 superfamily	cl32259	1	0	0	1
molecular chaperone DnaK; Provisional	PRK13410 superfamily	cl32871	1	0	0	1
molecular chaperone DnaK; Provisional	PRK13411 superfamily	cl32872	1	0	0	1
coenzyme A disulfide reductase; Provisional	PRK13512 superfamily	cl32886	1	0	0	1
rod-share determining protein MreBH; Provisional	PRK13929 superfamily	cl32943	1	0	0	1
nitrite reductase subunit NirD; Provisional	PRK14989 superfamily	cl33051	1	0	0	1
thioredoxin reductase; Provisional	PTZ00052 superfamily	cl33161	1	0	0	1
glutathione reductase; Provisional	PTZ00058 superfamily	cl33162	1	0	0	1
NADH dehydrogenase-like protein; Provisional	PTZ00318 superfamily	cl33177	1	0	0	1
Amelogenins, cell adhesion proteins, play a role in the biomineralisation of teeth; They seem to regulate formation of crystallites during the secretory stage of tooth enamel development and are thought to play a major role in the structural organisation and mineralisation of developing enamel. The extracellular matrix of the developing enamel comprises two major classes of protein: the hydrophob…	Amelogenin superfamily	cl33250	1	0	0	1
trypanothione-disulfide reductase; Trypanothione, a glutathione-modified derivative of spermidine, is (in its reduced form) an important antioxidant found in trypanosomatids (Crithidia, Leishmania, Trypanosoma). This model describes trypanothione reductase, a possible antitrypanosomal drug target closely related to some forms of glutathione reductase.	trypano_reduc superfamily	cl33256	1	0	0	1
heat shock protein 70	dnaK superfamily	cl33328	1	0	0	1
glutathione reductase	PLN02507 superfamily	cl33507	1	0	0	1
glutathione reductase	PLN02546 superfamily	cl33515	1	0	0	1
chloroplast Hsp70; Provisional	PLN03184 superfamily	cl33653	1	0	0	1
large tegument protein UL36; Provisional	PHA03247 superfamily	cl33720	3	0	0	3
transcriptional regulator ICP4; Provisional	PHA03307 superfamily	cl33723	3	0	0	3
EBNA-3B; Provisional	PHA03378 superfamily	cl33729	1	0	0	1
Flavorubredoxin [Energy production and conversion]; Uncharacterized flavoproteins [Energy production and conversion].	NorV superfamily	cl33867	424	251	1	676
Molecular chaperone DnaK (HSP70) [Posttranslational modification, protein turnover, chaperones]; Molecular chaperone [Posttranslational modification, protein turnover, chaperones].	DnaK superfamily	cl33876	1	0	0	1
Glyoxylase or a related metal-dependent hydrolase, beta-lactamase superfamily II [General function prediction only]; Zn-dependent hydrolases, including glyoxylases [General function prediction only].	GloB superfamily	cl33908	3066	758	19	3843
Thioredoxin reductase [Posttranslational modification, protein turnover, chaperones]; Thioredoxin reductase [Posttranslational modification, protein turnover, chaperones].	TrxB superfamily	cl33909	1	0	0	1
mRNA degradation ribonuclease J1/J2 [Translation, ribosomal structure and biogenesis]; mRNA degradation ribonucleases J1/J2 (metallo-beta-lactamase superfamily) [Translation, ribosomal structure and biogenesis; Replication, recombination and repair].	RnjA superfamily	cl33967	2431	165	3	2599
Cell division ATPase FtsA [Cell cycle control, cell division, chromosome partitioning]; Cell division ATPase FtsA [Cell division and chromosome partitioning].	FtsA superfamily	cl34054	1	0	0	1
Actin-like ATPase involved in cell morphogenesis [Cell cycle control, cell division, chromosome partitioning]; Actin-like ATPase involved in cell morphogenesis [Cell division and chromosome partitioning].	MreB superfamily	cl34093	1	0	0	1
Ribonuclease BN, tRNA processing enzyme [Translation, ribosomal structure and biogenesis]; Metal-dependent hydrolases of the beta-lactamase superfamily III [General function prediction only].	ElaC superfamily	cl34199	1478	4	5	1487
Phosphoribosyl 1,2-cyclic phosphodiesterase [Inorganic ion transport and metabolism]; Metal-dependent hydrolases of the beta-lactamase superfamily I [General function prediction only].	PhnP superfamily	cl34200	1703	3	2	1708
RNA processing exonuclease, beta-lactamase fold, Cft2 family [Translation, ribosomal structure and biogenesis]; Predicted exonuclease of the beta-lactamase fold involved in RNA processing [Translation, ribosomal structure and biogenesis].	YSH1 superfamily	cl34201	2629	101	2	2732
NAD(P)H-nitrite reductase, large subunit [Energy production and conversion]; NAD(P)H-nitrite reductase [Energy production and conversion].	NirB superfamily	cl34210	1	0	0	1
Cytoskeletal protein RodZ, contains Xre-like HTH and DUF4115 domains [Cell cycle control, cell division, chromosome partitioning]; Predicted transcriptional regulator contains Xre-like HTH domain [Function unknown].	RodZ superfamily	cl34261	8	0	0	8
Predicted metal-dependent RNase, contains metallo-beta-lactamase and KH domains [General function prediction only]; Predicted metal-dependent RNase, consists of a metallo-beta-lactamase domain and an RNA-binding KH domain [General function prediction only].	COG1782 superfamily	cl34358	2170	1	1	2172
Alkyl sulfatase BDS1 and related hydrolases, metallo-beta-lactamase superfamily [Secondary metabolites biosynthesis, transport and catabolism]; Alkyl sulfatase and related hydrolases [Secondary metabolites biosynthesis, transport, and catabolism].	BDS1 superfamily	cl34392	1	0	1	2
3-mercaptopyruvate sulfurtransferase SseA, contains two rhodanese domains [Inorganic ion transport and metabolism]; Rhodanese-related sulfurtransferase [Inorganic ion transport and metabolism].	SseA superfamily	cl34515	2	0	0	2
Alkyl hydroperoxide reductase subunit AhpF [Defense mechanisms]; Alkyl hydroperoxide reductase, large subunit [Posttranslational modification, protein turnover, chaperones].	AhpF superfamily	cl34650	1	0	0	1
Glucan-binding domain (YG repeat) [Carbohydrate transport and metabolism]; FOG: Glucan-binding domain (YG repeat) [General function prediction only].	COG5263	cl34963	0	0	1	1
molecular chaperone DnaK; Provisional	dnaK superfamily	cl35085	1	0	0	1
chaperone protein HscA; Provisional	hscA superfamily	cl35157	1	0	0	1
chaperone protein HscA; Provisional	hscA superfamily	cl35292	1	0	0	1
anaerobic nitric oxide reductase flavorubredoxin; Provisional	PRK05452 superfamily	cl35325	49	0	0	49
molybdopterin biosynthesis protein MoeB; Validated	PRK05597 superfamily	cl35345	3	0	0	3
FAD-containing oxidoreductase; FAD-containing oxidoreductase.	PRK06370 superfamily	cl35472	1	0	0	1
DNA polymerase III subunit gamma/tau; DNA polymerase III subunits gamma and tau; Validated.	PRK07003 superfamily	cl35530	1	0	0	1
DNA polymerase III subunits gamma and tau; Validated	PRK07764 superfamily	cl35613	3	0	0	3
molybdopterin-synthase adenylyltransferase MoeB; molybdopterin-synthase adenylyltransferase MoeB.	PRK08762 superfamily	cl35741	5	0	0	5
putative selenate reductase subunit YgfK; Provisional	PRK09853 superfamily	cl35893	1	0	0	1
cell division protein DamX; Validated	PRK10905 superfamily	cl35970	1	0	0	1
ComEC family competence protein; Provisional	PRK11539 superfamily	cl36028	276	0	0	276
putative chaperone; Provisional	PRK11678 superfamily	cl36045	1	0	0	1
anaerobic nitric oxide reductase flavorubredoxin; anaerobic nitric oxide reductase flavorubredoxin.	PRK11921 superfamily	cl36085	180	1	0	181
putative glutamate synthase subunit beta; Provisional	PRK12770 superfamily	cl36182	1	0	0	1
putative glutamate synthase (NADPH) small subunit; Provisional	PRK12771 superfamily	cl36183	1	0	0	1
rod shape-determining protein Mbl; Provisional	PRK13928 superfamily	cl36317	1	0	0	1
rod shape-determining protein MreB; Provisional	PRK13930 superfamily	cl36318	1	0	0	1
chromosomal replication initiator protein DnaA; chromosomal replication initiator protein DnaA.	dnaA superfamily	cl36330	1	0	0	1
DNA polymerase III subunits gamma and tau; Provisional	PRK14951 superfamily	cl36447	1	0	0	1
DNA polymerase III subunit gamma/tau; DNA polymerase III subunit gamma/tau.	PRK14971 superfamily	cl36455	1	0	0	1
heat shock 70 kDa protein; Provisional	PTZ00009 superfamily	cl36495	1	0	0	1
DnaK-type molecular chaperone; Provisional	PTZ00400 superfamily	cl36556	1	0	0	1
DNA internalization-related competence protein ComEC/Rec2; Apparant orthologs are found in 5 species so far (Haemophilus influenzae, Escherichia coli, Bacillus subtilis, Neisseria gonorrhoeae, Streptococcus pneumoniae), of which all but E. coli are model systems for the study of competence for natural transformation. This protein is a predicted multiple membrane-spanning protein likely to be invo…	ComEC_Rec2 superfamily	cl36625	127	0	0	127
beta-CASP ribonuclease, RNase J family; This family of metalloenzymes includes RNase J1 and RNase J2, involved in mRNA degradation in a wide range of organism. [Transcription, Degradation of RNA]	MG423 superfamily	cl36716	1465	0	0	1465
thioredoxin and glutathione reductase selenoprotein; This homodimeric, FAD-containing member of the pyridine nucleotide disulfide oxidoreductase family contains a C-terminal motif Cys-SeCys-Gly, where SeCys is selenocysteine encoded by TGA (in some sequence reports interpreted as a stop codon). In some members of this subfamily, Cys-SeCys-Gly is replaced by Cys-Cys-Gly. The reach of the selenium …	TGR superfamily	cl36907	1	0	0	1
Fe-S protein assembly chaperone HscA; The Heat Shock Cognate proteins HscA and HscB act together as chaperones. HscA resembles DnaK but belongs in a separate clade. The apparent function is to aid assembly of iron-sulfur cluster proteins. Homologs from Buchnera and Wolbachia are clearly in the same clade but are highly derived and score lower than some examples of DnaK. [Protein fate, Protein fol…	HscA superfamily	cl37021	1	0	0	1
chaperone protein DnaK; Members of this family are the chaperone DnaK, of the DnaK-DnaJ-GrpE chaperone system. All members of the seed alignment were taken from completely sequenced bacterial or archaeal genomes and (except for Mycoplasma sequence) found clustered with other genes of this systems. This model excludes DnaK homologs that are not DnaK itself, such as the heat shock cognate protein H…	prok_dnaK superfamily	cl37092	1	0	0	1
quinoprotein relay system zinc metallohydrolase 2; By homology, members are Zn metallohydrolases in the same family as the SoxH protein associated with sulfate metabolism, Bacillus cereus beta-lactamase II (see PDB:1bc2), and, more distantly, hydroxyacylglutathione hydrolase (glyoxalase II). All members occur in genomes with both PQQ biosynthesis and a PQQ-dependent (quinoprotein) dehydrogenase t…	spore_IV_B superfamily	cl37179	0	1	0	1
arCOG00543 universal archaeal KH-domain/beta-lactamase-domain protein; This family of proteins is universal in the archaea and consistsof an N-terminal type-1 KH-domain (pfam00013) a central beta-lactamase-domain (pfam00753) with a C-terminal motif associated with RNA metabolism (pfam07521). KH-domains are associated with RNA-binding, so taken together, this protein is a likely metal-dependent RN…	arCOG00543 superfamily	cl37309	417	0	0	417
SpoIVB peptidase S55; The protein SpoIVB plays a key role in signalling in the final sigma-K checkpoint of Bacillus subtilis.	Peptidase_S55 superfamily	cl37734	0	1	0	1
Hsp70 protein; Hsp70 chaperones help to fold many proteins. Hsp70 assisted folding involves repeated cycles of substrate binding and release. Hsp70 activity is ATP dependent. Hsp70 proteins are made up of two regions: the amino terminus is the ATPase domain and the carboxyl terminus is the substrate binding region.	HSP70 superfamily	cl37948	1	0	0	1
Pyridine nucleotide-disulphide oxidoreductase, dimerization domain; This family includes both class I and class II oxidoreductases and also NADH oxidases and peroxidases.	Pyr_redox_dim superfamily	cl38095	1	0	0	1
MreB/Mbl protein; This family consists of bacterial MreB and Mbl proteins as well as two related archaeal sequences. MreB is known to be a rod shape-determining protein in bacteria and goes to make up the bacterial cytoskeleton. Genes coding for MreB/Mbl are only found in elongated bacteria, not in coccoid forms. It has been speculated that constituents of the eukaryotic cytoskeleton (tubulin, ac…	MreB_Mbl superfamily	cl38210	1	0	0	1
Zn-dependent metallo-hydrolase RNA specificity domain; The metallo-beta-lactamase fold contains five sequence motifs. The first four motifs are found in pfam00753 and are common to all metallo-beta-lactamases. This, the fifth motif, appears to be specific to Zn-dependent metallohydrolases such as ribonuclease J 2 which are involved in the processing of mRNA. This domain adds essential structural …	RMMBL superfamily	cl38234	1272	0	0	1272
Alkyl sulfatase dimerization; This domain is found in alkyl sulfatases such as the Pseudomonas aeruginosa SDS hydrolase, where it acts as a dimerization domain	pfam14863	cl38469	0	0	1	1
Hydroxyacylglutathione hydrolase C-terminus; This domain is found at the C-terminus of hydroxyacylglutathione hydrolase enzymes. Substrate binding occurs at the interface between this domain and the catalytic domain (pfam00753).	HAGH_C superfamily	cl38483	1	0	2	3
Pyridine nucleotide-disulphide oxidoreductase; This family includes both class I and class II oxidoreductases and also NADH oxidases and peroxidases. This domain is actually a small NADH binding domain within a larger FAD binding domain.	Pyr_redox_2 superfamily	cl39093	1	0	0	1
PDZ domain; This entry represents the PDZ domain from a wide variety of proteins.	PDZ_6 superfamily	cl39313	0	1	0	1
Ribonuclease J C-terminal domain; This domain is found at the C-terminus of Ribonuclease J proteins. Its function is unknown, but deletion of this domain causes dissociation to monomers.	RNase_J_C superfamily	cl40199	1138	0	0	1138
Ethanolamine utilization protein EutJ, possible chaperonin [Amino acid transport and metabolism]; Ethanolamine utilization protein, possible chaperonin [Amino acid transport and metabolism].	EutJ superfamily	cl40733	1	0	0	1
NADPH-dependent glutamate synthase beta chain or related oxidoreductase [Amino acid transport and metabolism, General function prediction only]; NADPH-dependent glutamate synthase beta chain and related oxidoreductases [Amino acid transport and metabolism / General function prediction only].	GltD superfamily	cl40752	1	0	0	1
adventurous gliding motility protein GltJ; Adventurous gliding motility protein GltJ, also known as AgmX, occurs in delta-proteobacteria such as Myxococcus xanthus.	gliding_GltJ superfamily	cl41420	1	0	0	1
pneumococcal surface protein PspC, choline-binding form; The pneumococcal surface protein PspC, as described in Streptococcus pneumoniae, is a repetitive and highly variable protein, recognized by a conserved N-terminal domain and also by genomic location. This form, subgroup 1, has variable numbers of a choline-binding repeat in the C-terminal region, and is also known as choline-binding protein…	NF033838	cl41462	0	0	1	1
PspC-related protein choline-binding protein 1; Members of this family share C-terminal homology to the choline-binding form of the pneumococcal surface antigen PspC, but not to its allelic LPXTG-anchored forms because they lack the choline-binding repeat region. Members of this family should not be confused with PspC itself, whose identity and function reflect regions N-terminal to the choline-b…	NF033840	cl41464	0	0	1	1
pneumococcal surface protein A; The pneumococcal surface protein proteins, found in Streptococcus pneumoniae, are repetitive, with patterns of localized high sequence identity across pairs of proteins given different specific names that recombination may be presumed. This protein, PspA, has an N-terminal region that lacks a cross-wall-targeting YSIRK type extended signal peptide, in contrast to t…	NF033930	cl41532	0	0	1	1
		Total	26841	2750	84	29675
