# Supplementary material for: Metallo-Beta-Lactamase-like Encoding Genes in Candidate Phyla Radiation: Widespread and Highly Divergent Proteins with Potential Multifunctionality
Source: Microorganisms. 2023 Jul 28;11(8):1933. doi: 10.3390/microorganisms11081933 (PMC10459063; doi:10.3390/microorganisms11081933)
Supplement: Supplementary file 1 [file microorganisms-11-01933-s001.zip › Table S2.xlsx]

## Sheet: Sheet1
CPR-MBL	Job id	Hit	Confidence (%)	Sequence identity (%)	Alignment coverage (%)	Hit info 1	Hit info 2	Hit info 3
1	7e8661a2e3785cc6	c4xwwA_	100	36	96	1.7	PDB header:rna binding protein/rna	Chain: A: PDB Molecule:dr2417;
2	3dc8f16d4ec2509b	c6k6sA_	100	35	98	2.99	PDB header:metal binding protein	Chain: A: PDB Molecule:ribonuclease j 1;
3	1f7cbb09cf04d01c	c3zq4C_	100	42	99	3	PDB header:hydrolase	Chain: C: PDB Molecule:ribonuclease j 1;
4	bc9717347a7f32a1	c2xf4A_	100	32	89	2.3	PDB header:hydrolase	Chain: A: PDB Molecule:hydroxyacylglutathione hydrolase;
5	92ff654bda7bdb15	c2yheD_	100	20	92	2.7	PDB header:hydrolase	Chain: D: PDB Molecule:sec-alkyl sulfatase;
6	491638a36b28b1be	d2dkfa1	100	38	99	Metallo-hydrolase/oxidoreductase	Metallo-hydrolase/oxidoreductase	beta-CASP RNA-metabolising hydrolases
7	7b4cf3189990194b	c6b9vA_	100	29	99	1.88	PDB header:hydrolase	Chain: A: PDB Molecule:beta-lactamase-like protein;
8	68feac91093894b2	d2cbna1	100	30	94	Metallo-hydrolase/oxidoreductase	Metallo-hydrolase/oxidoreductase	RNase Z-like
9	4797c6eeac62dc8d	d2cbna1	100	28	99	Metallo-hydrolase/oxidoreductase	Metallo-hydrolase/oxidoreductase	RNase Z-like
10	a965a9c1a550efba	d2dkfa1	100	40	99	Metallo-hydrolase/oxidoreductase	Metallo-hydrolase/oxidoreductase	beta-CASP RNA-metabolising hydrolases
11	c6c0d737b6cd0f2a	d2dkfa1	100	40	99	Metallo-hydrolase/oxidoreductase	Metallo-hydrolase/oxidoreductase	beta-CASP RNA-metabolising hydrolases
12	b783b5a402d8d5dc	d2dkfa1	100	37	99	Metallo-hydrolase/oxidoreductase	Metallo-hydrolase/oxidoreductase	beta-CASP RNA-metabolising hydrolases
13	c95bc602fabcba5f	c3zq4C_	100	44	92	3	PDB header:hydrolase	Chain: C: PDB Molecule:ribonuclease j 1;
14	06e7a825a3ec2398	d2dkfa1	100	40	99	Metallo-hydrolase/oxidoreductase	Metallo-hydrolase/oxidoreductase	beta-CASP RNA-metabolising hydrolases
15	e935c887e31bb3e9	d2dkfa1	100	38	99	Metallo-hydrolase/oxidoreductase	Metallo-hydrolase/oxidoreductase	beta-CASP RNA-metabolising hydrolases
16	b7e2d15b093fc14c	d2dkfa1	100	36	99	Metallo-hydrolase/oxidoreductase	Metallo-hydrolase/oxidoreductase	beta-CASP RNA-metabolising hydrolases
17	03fc123b51e961bf	c3zq4C_	100	45	86	3	PDB header:hydrolase	Chain: C: PDB Molecule:ribonuclease j 1;
18	32b7a05b62ff88e5	d2dkfa1	100	38	99	Metallo-hydrolase/oxidoreductase	Metallo-hydrolase/oxidoreductase	beta-CASP RNA-metabolising hydrolases
19	8f107673be54ca25	d2dkfa1	100	35	98	Metallo-hydrolase/oxidoreductase	Metallo-hydrolase/oxidoreductase	beta-CASP RNA-metabolising hydrolases
20	2e1d4a5a5f1f6ba9	d2dkfa1	100	38	99	Metallo-hydrolase/oxidoreductase	Metallo-hydrolase/oxidoreductase	beta-CASP RNA-metabolising hydrolases
21	a61945fd03111fd8	d2dkfa1	100	35	98	Metallo-hydrolase/oxidoreductase	Metallo-hydrolase/oxidoreductase	beta-CASP RNA-metabolising hydrolases
22	d8f6a6b8c3da41f3	d2dkfa1	100	38	99	Metallo-hydrolase/oxidoreductase	Metallo-hydrolase/oxidoreductase	beta-CASP RNA-metabolising hydrolases
23	9491131f8b3c8f0d	d2dkfa1	100	38	99	Metallo-hydrolase/oxidoreductase	Metallo-hydrolase/oxidoreductase	beta-CASP RNA-metabolising hydrolases
24	66ad5dd0a877ad2a	d2dkfa1	100	38	99	Metallo-hydrolase/oxidoreductase	Metallo-hydrolase/oxidoreductase	beta-CASP RNA-metabolising hydrolases
25	813881ecc17347a3	d2dkfa1	100	39	99	Metallo-hydrolase/oxidoreductase	Metallo-hydrolase/oxidoreductase	beta-CASP RNA-metabolising hydrolases
26	3d6fe985ef52d215	d2dkfa1	100	38	99	Metallo-hydrolase/oxidoreductase	Metallo-hydrolase/oxidoreductase	beta-CASP RNA-metabolising hydrolases
27	96538ed54c5d2db9	d2dkfa1	100	38	99	Metallo-hydrolase/oxidoreductase	Metallo-hydrolase/oxidoreductase	beta-CASP RNA-metabolising hydrolases
28	0a238b6e46d83310	c3zq4C_	100	42	66	3	PDB header:hydrolase	Chain: C: PDB Molecule:ribonuclease j 1;
29	091ab14ed6fdf270	d2cbna1	99.4	24	84	Metallo-hydrolase/oxidoreductase	Metallo-hydrolase/oxidoreductase	RNase Z-like
30	21b8f59aca526c1d	d2dkfa1	100	38	99	Metallo-hydrolase/oxidoreductase	Metallo-hydrolase/oxidoreductase	beta-CASP RNA-metabolising hydrolases
31	e0d15eb674eb9451	c3zq4C_	100	45	88	3	PDB header:hydrolase	Chain: C: PDB Molecule:ribonuclease j 1;
32	0784aa318f0bc048	c3zq4C_	100	45	86	3	PDB header:hydrolase	Chain: C: PDB Molecule:ribonuclease j 1;
33	03ac81bd2080d0f0	d2dkfa1	100	38	99	Metallo-hydrolase/oxidoreductase	Metallo-hydrolase/oxidoreductase	beta-CASP RNA-metabolising hydrolases
34	28870dee8e63f80e	c3zq4C_	100	43	99	3	PDB header:hydrolase	Chain: C: PDB Molecule:ribonuclease j 1;
35	576c3398d19b1c8b	d2dkfa1	100	39	99	Metallo-hydrolase/oxidoreductase	Metallo-hydrolase/oxidoreductase	beta-CASP RNA-metabolising hydrolases
36	beb69f8b5c19a6d1	d2dkfa1	100	40	99	Metallo-hydrolase/oxidoreductase	Metallo-hydrolase/oxidoreductase	beta-CASP RNA-metabolising hydrolases
37	4df018f35054933d	c2p4zA_	100	31	98	2.1	PDB header:hydrolase	Chain: A: PDB Molecule:metal-dependent hydrolases of the beta-lactamase
38	29c2effbff5ce073	c3zq4C_	100	41	95	3	PDB header:hydrolase	Chain: C: PDB Molecule:ribonuclease j 1;
39	4b23ed959330a5e4	d2cbna1	100	32	99	Metallo-hydrolase/oxidoreductase	Metallo-hydrolase/oxidoreductase	RNase Z-like
40	402a4063edae867c	c3zq4C_	100	44	87	3	PDB header:hydrolase	Chain: C: PDB Molecule:ribonuclease j 1;
41	b35161dc7bec61a8	d2dkfa1	100	42	99	Metallo-hydrolase/oxidoreductase	Metallo-hydrolase/oxidoreductase	beta-CASP RNA-metabolising hydrolases
42	058cb5eba1522455	c3bk2A_	100	31	96	2.1	PDB header:hydrolase	Chain: A: PDB Molecule:metal dependent hydrolase;
43	87d16a762e4d4092	c3zq4C_	100	32	96	3	PDB header:hydrolase	Chain: C: PDB Molecule:ribonuclease j 1;
44	2abcdce38b3c86af	c3bk2A_	100	31	96	2.1	PDB header:hydrolase	Chain: A: PDB Molecule:metal dependent hydrolase;
45	bf5fb0054a3467c1	c3zq4C_	100	32	96	3	PDB header:hydrolase	Chain: C: PDB Molecule:ribonuclease j 1;
46	194338832045248f	c3zq4C_	100	34	95	3	PDB header:hydrolase	Chain: C: PDB Molecule:ribonuclease j 1;
47	80e9311d44484d70	c3zq4C_	100	38	90	3	PDB header:hydrolase	Chain: C: PDB Molecule:ribonuclease j 1;
48	1612b4fcefb56bd2	c3zq4C_	100	34	95	3	PDB header:hydrolase	Chain: C: PDB Molecule:ribonuclease j 1;
49	6c4a5f32dc1ca140	c3zq4C_	100	32	96	3	PDB header:hydrolase	Chain: C: PDB Molecule:ribonuclease j 1;
50	aefad9a7c02fd46d	c3bk2A_	100	31	96	2.1	PDB header:hydrolase	Chain: A: PDB Molecule:metal dependent hydrolase;
51	a4de6d40bc616e7c	c3zq4C_	100	32	96	3	PDB header:hydrolase	Chain: C: PDB Molecule:ribonuclease j 1;
52	bfdb920b86e0114c	c3zq4C_	100	32	96	3	PDB header:hydrolase	Chain: C: PDB Molecule:ribonuclease j 1;
53	071ad78456a081ba	c3zq4C_	100	32	96	3	PDB header:hydrolase	Chain: C: PDB Molecule:ribonuclease j 1;
54	20544b19328fe47d	c3bk2A_	100	31	96	2.1	PDB header:hydrolase	Chain: A: PDB Molecule:metal dependent hydrolase;
55	cc843bd2d446a6a3	c3zq4C_	100	32	96	3	PDB header:hydrolase	Chain: C: PDB Molecule:ribonuclease j 1;
56	33688110b90e625d	c3bk2A_	100	31	96	2.1	PDB header:hydrolase	Chain: A: PDB Molecule:metal dependent hydrolase;
57	77f77377778de5f0	c3bk2A_	100	31	96	2.1	PDB header:hydrolase	Chain: A: PDB Molecule:metal dependent hydrolase;
58	55f1d1740217efc1	c3bk2A_	100	31	96	2.1	PDB header:hydrolase	Chain: A: PDB Molecule:metal dependent hydrolase;
59	eb31d362a48cdacf	c3bk2A_	100	31	96	2.1	PDB header:hydrolase	Chain: A: PDB Molecule:metal dependent hydrolase;
60	cbe4fbc51078b3fa	c3bk2A_	100	31	96	2.1	PDB header:hydrolase	Chain: A: PDB Molecule:metal dependent hydrolase;
61	1d93ddacdfffd5c7	c3bk2A_	100	31	96	2.1	PDB header:hydrolase	Chain: A: PDB Molecule:metal dependent hydrolase;
62	e54e6bc163c6f145	c3bk2A_	100	31	96	2.1	PDB header:hydrolase	Chain: A: PDB Molecule:metal dependent hydrolase;
63	cb21b6b795266498	c3bk2A_	100	31	96	2.1	PDB header:hydrolase	Chain: A: PDB Molecule:metal dependent hydrolase;
64	a81bc10b274a9d7a	c3zq4C_	100	35	97	3	PDB header:hydrolase	Chain: C: PDB Molecule:ribonuclease j 1;
65	cda1f730fd1695d5	c4v0hC_	99.8	26	96	1.79	PDB header:hydrolase	Chain: C: PDB Molecule:metallo-beta-lactamase domain-containing protein 1 1;
66	8109a6a8c1c2fc7e	c3zq4C_	100	34	95	3	PDB header:hydrolase	Chain: C: PDB Molecule:ribonuclease j 1;
67	c040fbd37ea4e718	c3zq4C_	100	32	96	3	PDB header:hydrolase	Chain: C: PDB Molecule:ribonuclease j 1;
68	b9e9d1d231cece6e	c3zq4C_	100	34	97	3	PDB header:hydrolase	Chain: C: PDB Molecule:ribonuclease j 1;
69	5175b5bed0a6005f	c3zq4C_	100	34	97	3	PDB header:hydrolase	Chain: C: PDB Molecule:ribonuclease j 1;
70	0fc9b99c6a0ad0f7	c3zq4C_	100	34	97	3	PDB header:hydrolase	Chain: C: PDB Molecule:ribonuclease j 1;
71	cb119401620264ff	c3zq4C_	100	34	97	3	PDB header:hydrolase	Chain: C: PDB Molecule:ribonuclease j 1;
72	4a2b40eb473ee939	c3zq4C_	100	32	97	3	PDB header:hydrolase	Chain: C: PDB Molecule:ribonuclease j 1;
73	813e62974a4a0a66	c3zq4C_	100	32	97	3	PDB header:hydrolase	Chain: C: PDB Molecule:ribonuclease j 1;
74	d938614be321aa41	c3zq4C_	100	32	97	3	PDB header:hydrolase	Chain: C: PDB Molecule:ribonuclease j 1;
75	2158ff1f3e8c3032	c3zq4C_	100	32	96	3	PDB header:hydrolase	Chain: C: PDB Molecule:ribonuclease j 1;
76	c2c836ac62ea50f7	c3zq4C_	100	32	97	3	PDB header:hydrolase	Chain: C: PDB Molecule:ribonuclease j 1;
77	c43c9676d6907e1f	c3zq4C_	100	32	97	3	PDB header:hydrolase	Chain: C: PDB Molecule:ribonuclease j 1;
78	72da4941eb819970	c3zq4C_	100	32	97	3	PDB header:hydrolase	Chain: C: PDB Molecule:ribonuclease j 1;
79	96834423bb11e2a1	c3zq4C_	100	32	96	3	PDB header:hydrolase	Chain: C: PDB Molecule:ribonuclease j 1;
80	c7e6dc6eef32c7d0	c3zq4C_	100	32	97	3	PDB header:hydrolase	Chain: C: PDB Molecule:ribonuclease j 1;
81	739bfae837e9629b	c3zq4C_	100	32	96	3	PDB header:hydrolase	Chain: C: PDB Molecule:ribonuclease j 1;
82	1250621a2d709090	c3zq4C_	100	34	98	3	PDB header:hydrolase	Chain: C: PDB Molecule:ribonuclease j 1;
83	652b047a53fe3230	c3zq4C_	100	32	97	3	PDB header:hydrolase	Chain: C: PDB Molecule:ribonuclease j 1;
84	c586cc15829f4a37	c2bibA_	100	22	90	1.92	PDB header:hydrolase	Chain: A: PDB Molecule:teichoic acid phosphorylcholine esterase/ choline binding
85	c9ee12da8ae23459	c3zq4C_	100	37	95	3	PDB header:hydrolase	Chain: C: PDB Molecule:ribonuclease j 1;
86	7e25360861cd2112	c3zq4C_	100	38	98	3	PDB header:hydrolase	Chain: C: PDB Molecule:ribonuclease j 1;
87	21b4ce2dfc6f1429	c3bk2A_	100	38	96	2.1	PDB header:hydrolase	Chain: A: PDB Molecule:metal dependent hydrolase;
88	7ab3c431f00f9c88	c3bk2A_	100	35	95	2.1	PDB header:hydrolase	Chain: A: PDB Molecule:metal dependent hydrolase;
89	7ee9b281fd670db5	d1zkpa1	100	27	99	Metallo-hydrolase/oxidoreductase	Metallo-hydrolase/oxidoreductase	YhfI-like
90	0c793b4f584cc953	c2zwrA_	100	37	98	2.2	PDB header:hydrolase	Chain: A: PDB Molecule:metallo-beta-lactamase superfamily protein;
91	e742de7d42afdbde	c7ev5A_	100	35	96	1.44	PDB header:hydrolase	Chain: A: PDB Molecule:lactamase_b domain-containing protein;
92	3b99d321210f2cbf	c3bk2A_	100	38	96	2.1	PDB header:hydrolase	Chain: A: PDB Molecule:metal dependent hydrolase;
93	5eb986049fa185a0	c6n36A_	99.4	26	88	1.45	PDB header:ligase	Chain: A: PDB Molecule:beta-lactamase;
94	e2ae2b95010f12f3	c6k6sA_	100	47	96	2.99	PDB header:metal binding protein	Chain: A: PDB Molecule:ribonuclease j 1;
95	86665cac347a84e0	c4zo3A_	100	27	94	1.67	PDB header:hydrolase	Chain: A: PDB Molecule:acylhomoserine lactonase;
96	2d32a1af4bee3d1a	d1wraa1	100	24	89	Metallo-hydrolase/oxidoreductase	Metallo-hydrolase/oxidoreductase	Pce catalytic domain-like
97	40afa3096a932783	d2dkfa1	100	34	99	Metallo-hydrolase/oxidoreductase	Metallo-hydrolase/oxidoreductase	beta-CASP RNA-metabolising hydrolases
98	87847d9e07271bee	d1zkpa1	100	27	99	Metallo-hydrolase/oxidoreductase	Metallo-hydrolase/oxidoreductase	YhfI-like
99	3ea40c48746a8eaa	c2zwrA_	100	37	98	2.2	PDB header:hydrolase	Chain: A: PDB Molecule:metallo-beta-lactamase superfamily protein;
100	5fc399aaf1d3c31e	c7ev5A_	100	35	96	1.44	PDB header:hydrolase	Chain: A: PDB Molecule:lactamase_b domain-containing protein;
101	19bf2c972400a436	c3bk2A_	100	38	96	2.1	PDB header:hydrolase	Chain: A: PDB Molecule:metal dependent hydrolase;
102	22a90b47c155fac3	c3bk2A_	100	35	95	2.1	PDB header:hydrolase	Chain: A: PDB Molecule:metal dependent hydrolase;
103	45b1cc07c5c6de79	d1wraa1	100	24	89	Metallo-hydrolase/oxidoreductase	Metallo-hydrolase/oxidoreductase	Pce catalytic domain-like
104	aedc6730438f83b7	c3bk2A_	100	43	97	2.1	PDB header:hydrolase	Chain: A: PDB Molecule:metal dependent hydrolase;
105	806fdf8eed222a53	d2dkfa1	100	34	99	Metallo-hydrolase/oxidoreductase	Metallo-hydrolase/oxidoreductase	beta-CASP RNA-metabolising hydrolases
106	bdd3cd4ed9dff306	c2zwrA_	99.9	30	98	2.2	PDB header:hydrolase	Chain: A: PDB Molecule:metallo-beta-lactamase superfamily protein;
107	1aa56fd32392345a	c3bk2A_	100	38	96	2.1	PDB header:hydrolase	Chain: A: PDB Molecule:metal dependent hydrolase;
108	40bd16b094443f76	c3bk2A_	100	31	96	2.1	PDB header:hydrolase	Chain: A: PDB Molecule:metal dependent hydrolase;
109	7c1ccb7c6cd0dfed	c3bk2A_	100	31	96	2.1	PDB header:hydrolase	Chain: A: PDB Molecule:metal dependent hydrolase;
110	49c5226653742ead	c3bk2A_	100	31	96	2.1	PDB header:hydrolase	Chain: A: PDB Molecule:metal dependent hydrolase;
111	9697a765f7a4354f	c3bk2A_	100	31	96	2.1	PDB header:hydrolase	Chain: A: PDB Molecule:metal dependent hydrolase;
112	93406f3158a70fe1	c3bk2A_	100	31	96	2.1	PDB header:hydrolase	Chain: A: PDB Molecule:metal dependent hydrolase;
113	0c68c883421ba071	c3bk2A_	100	31	96	2.1	PDB header:hydrolase	Chain: A: PDB Molecule:metal dependent hydrolase;
114	7bc623fde37c4710	c3bk2A_	100	34	99	2.1	PDB header:hydrolase	Chain: A: PDB Molecule:metal dependent hydrolase;
115	7bfbf84cbfa1bf4a	c3zq4C_	100	32	96	3	PDB header:hydrolase	Chain: C: PDB Molecule:ribonuclease j 1;
116	8f42919976095846	c6k6sA_	100	43	89	2.99	PDB header:metal binding protein	Chain: A: PDB Molecule:ribonuclease j 1;
117	825148a35e6c203f	c3zq4C_	100	32	97	3	PDB header:hydrolase	Chain: C: PDB Molecule:ribonuclease j 1;
118	51d02c1e2640abd0	d2cbna1	100	34	97	Metallo-hydrolase/oxidoreductase	Metallo-hydrolase/oxidoreductase	RNase Z-like
119	6bdd934e212e9b7b	c7l0bD_	100	34	94	1.65	PDB header:hydrolase	Chain: D: PDB Molecule:hydroxyacylglutathione hydrolase;
120	ce073e3da1933f2b	c3zq4C_	100	33	97	3	PDB header:hydrolase	Chain: C: PDB Molecule:ribonuclease j 1;
121	3f91be810e2310ac	c3zq4C_	100	31	97	3	PDB header:hydrolase	Chain: C: PDB Molecule:ribonuclease j 1;
122	bbd8c1c47a99c806	c4awyB_	100	21	98	1.6	PDB header:hydrolase	Chain: B: PDB Molecule:metallo-beta-lactamase aim-1;
123	563f68731670bac9	d2dkfa1	100	35	99	Metallo-hydrolase/oxidoreductase	Metallo-hydrolase/oxidoreductase	beta-CASP RNA-metabolising hydrolases
124	7cf7c99d0bb78761	d2dkfa1	100	42	99	Metallo-hydrolase/oxidoreductase	Metallo-hydrolase/oxidoreductase	beta-CASP RNA-metabolising hydrolases
125	a32fc89247e837c1	d2dkfa1	100	38	99	Metallo-hydrolase/oxidoreductase	Metallo-hydrolase/oxidoreductase	beta-CASP RNA-metabolising hydrolases
126	a3a15f416d3930e9	d2dkfa1	100	38	99	Metallo-hydrolase/oxidoreductase	Metallo-hydrolase/oxidoreductase	beta-CASP RNA-metabolising hydrolases
127	88eabec7a6af98b1	d2dkfa1	100	40	99	Metallo-hydrolase/oxidoreductase	Metallo-hydrolase/oxidoreductase	beta-CASP RNA-metabolising hydrolases
128	85f2a9162f1913be	c3zq4C_	100	36	98	3	PDB header:hydrolase	Chain: C: PDB Molecule:ribonuclease j 1;
129	1419f9ca97fe62d8	c3zq4C_	100	38	99	3	PDB header:hydrolase	Chain: C: PDB Molecule:ribonuclease j 1;
130	62b692448066fe7a	d2dkfa1	100	40	99	Metallo-hydrolase/oxidoreductase	Metallo-hydrolase/oxidoreductase	beta-CASP RNA-metabolising hydrolases
131	7e516236f46cafe8	d2dkfa1	100	39	99	Metallo-hydrolase/oxidoreductase	Metallo-hydrolase/oxidoreductase	beta-CASP RNA-metabolising hydrolases
132	8ea9b380dc5f5a8f	d2dkfa1	100	34	99	Metallo-hydrolase/oxidoreductase	Metallo-hydrolase/oxidoreductase	beta-CASP RNA-metabolising hydrolases
133	4fa3f636c7b51fb1	c2p4zA_	100	25	95	2.1	PDB header:hydrolase	Chain: A: PDB Molecule:metal-dependent hydrolases of the beta-lactamase
134	ecc86e5385ad6fa6	d2dkfa1	100	34	99	Metallo-hydrolase/oxidoreductase	Metallo-hydrolase/oxidoreductase	beta-CASP RNA-metabolising hydrolases
135	e0fec8e75deb484b	c3zq4C_	100	39	92	3	PDB header:hydrolase	Chain: C: PDB Molecule:ribonuclease j 1;
136	ae3e529f58b596b2	c2xf4A_	99.9	27	99	2.3	PDB header:hydrolase	Chain: A: PDB Molecule:hydroxyacylglutathione hydrolase;
137	f800c5479462c328	d2dkfa1	100	39	99	Metallo-hydrolase/oxidoreductase	Metallo-hydrolase/oxidoreductase	beta-CASP RNA-metabolising hydrolases
138	64c8586e0787aacb	d2dkfa1	99.8	35	96	Metallo-hydrolase/oxidoreductase	Metallo-hydrolase/oxidoreductase	beta-CASP RNA-metabolising hydrolases
139	d14a7f3a872dab13	c3zq4C_	100	35	98	3	PDB header:hydrolase	Chain: C: PDB Molecule:ribonuclease j 1;
140	cc09526c31de3580	d2dkfa1	100	40	99	Metallo-hydrolase/oxidoreductase	Metallo-hydrolase/oxidoreductase	beta-CASP RNA-metabolising hydrolases
141	589ba557033a12fd	d2dkfa1	100	38	99	Metallo-hydrolase/oxidoreductase	Metallo-hydrolase/oxidoreductase	beta-CASP RNA-metabolising hydrolases
142	1ca4a20d447f3631	d2dkfa1	100	38	99	Metallo-hydrolase/oxidoreductase	Metallo-hydrolase/oxidoreductase	beta-CASP RNA-metabolising hydrolases
143	ed80a6529f928476	d2dkfa1	100	39	99	Metallo-hydrolase/oxidoreductase	Metallo-hydrolase/oxidoreductase	beta-CASP RNA-metabolising hydrolases
144	41b9fd4573859252	d2dkfa1	100	40	99	Metallo-hydrolase/oxidoreductase	Metallo-hydrolase/oxidoreductase	beta-CASP RNA-metabolising hydrolases
145	d6e7d42eec2f0bb5	d2dkfa1	100	39	99	Metallo-hydrolase/oxidoreductase	Metallo-hydrolase/oxidoreductase	beta-CASP RNA-metabolising hydrolases
146	a22b2949067e8c5e	d2dkfa1	100	42	98	Metallo-hydrolase/oxidoreductase	Metallo-hydrolase/oxidoreductase	beta-CASP RNA-metabolising hydrolases
147	ce57249a66842d15	d2dkfa1	100	40	99	Metallo-hydrolase/oxidoreductase	Metallo-hydrolase/oxidoreductase	beta-CASP RNA-metabolising hydrolases
148	f285b0171f0acc5b	c3zq4C_	100	36	98	3	PDB header:hydrolase	Chain: C: PDB Molecule:ribonuclease j 1;
149	94f610d1235bfe47	c4xwwA_	99.9	46	93	1.7	PDB header:rna binding protein/rna	Chain: A: PDB Molecule:dr2417;
150	85cf231ee08f3b76	d2dkfa1	100	39	99	Metallo-hydrolase/oxidoreductase	Metallo-hydrolase/oxidoreductase	beta-CASP RNA-metabolising hydrolases
151	84c75bb69c6a8fee	d1y44a1	100	23	99	Metallo-hydrolase/oxidoreductase	Metallo-hydrolase/oxidoreductase	RNase Z-like
152	2a2eaa2457211158	d2cbna1	100	26	99	Metallo-hydrolase/oxidoreductase	Metallo-hydrolase/oxidoreductase	RNase Z-like
153	b47d86c8af58d9c2	d2dkfa1	100	39	99	Metallo-hydrolase/oxidoreductase	Metallo-hydrolase/oxidoreductase	beta-CASP RNA-metabolising hydrolases
154	bb8586c8fbcc2b81	d2cbna1	100	24	99	Metallo-hydrolase/oxidoreductase	Metallo-hydrolase/oxidoreductase	RNase Z-like
155	d8dbd9652b154ca0	d2dkfa1	100	39	99	Metallo-hydrolase/oxidoreductase	Metallo-hydrolase/oxidoreductase	beta-CASP RNA-metabolising hydrolases
156	ba582fca52ce127c	d2dkfa1	100	40	99	Metallo-hydrolase/oxidoreductase	Metallo-hydrolase/oxidoreductase	beta-CASP RNA-metabolising hydrolases
157	6abe7e17dbc87bf5	c3r2uC_	100	33	97	2.1	PDB header:hydrolase	Chain: C: PDB Molecule:metallo-beta-lactamase family protein;
158	d523cc2ff106e058	d2dkfa1	100	39	99	Metallo-hydrolase/oxidoreductase	Metallo-hydrolase/oxidoreductase	beta-CASP RNA-metabolising hydrolases
159	d875bfa2a4883ca7	c7ev5A_	100	35	97	1.44	PDB header:hydrolase	Chain: A: PDB Molecule:lactamase_b domain-containing protein;
160	14c9cf0f4d57b0c4	d2dkfa1	100	39	99	Metallo-hydrolase/oxidoreductase	Metallo-hydrolase/oxidoreductase	beta-CASP RNA-metabolising hydrolases
161	4ed746694d297e54	d2dkfa1	100	38	99	Metallo-hydrolase/oxidoreductase	Metallo-hydrolase/oxidoreductase	beta-CASP RNA-metabolising hydrolases
162	f2a84572b71d6bf7	c7ev5A_	100	34	97	1.44	PDB header:hydrolase	Chain: A: PDB Molecule:lactamase_b domain-containing protein;
163	57f3db487ef183b5	d2dkfa1	100	41	99	Metallo-hydrolase/oxidoreductase	Metallo-hydrolase/oxidoreductase	beta-CASP RNA-metabolising hydrolases
164	0c15adca41fbb4ba	d2dkfa1	100	38	99	Metallo-hydrolase/oxidoreductase	Metallo-hydrolase/oxidoreductase	beta-CASP RNA-metabolising hydrolases
165	8468f69fb3ea64c7	d2dkfa1	100	38	99	Metallo-hydrolase/oxidoreductase	Metallo-hydrolase/oxidoreductase	beta-CASP RNA-metabolising hydrolases
166	f045b3ffffcdedfb	c2bibA_	100	22	90	1.92	PDB header:hydrolase	Chain: A: PDB Molecule:teichoic acid phosphorylcholine esterase/ choline binding
167	c02434e31aa5af7f	d2dkfa1	100	42	99	Metallo-hydrolase/oxidoreductase	Metallo-hydrolase/oxidoreductase	beta-CASP RNA-metabolising hydrolases
168	624831d2d579ba0c	d2dkfa1	100	40	99	Metallo-hydrolase/oxidoreductase	Metallo-hydrolase/oxidoreductase	beta-CASP RNA-metabolising hydrolases
169	d0898463d42d103e	c3zq4C_	100	45	95	3	PDB header:hydrolase	Chain: C: PDB Molecule:ribonuclease j 1;
170	1ab909615521ec4d	c3zq4C_	100	43	94	3	PDB header:hydrolase	Chain: C: PDB Molecule:ribonuclease j 1;
171	d6d263c88c58fd87	c6k6sA_	100	44	65	2.99	PDB header:metal binding protein	Chain: A: PDB Molecule:ribonuclease j 1;
172	2e8c714a3736b129	c3zq4C_	100	45	95	3	PDB header:hydrolase	Chain: C: PDB Molecule:ribonuclease j 1;
173	5f62511c00b0eff9	c3zq4C_	100	43	93	3	PDB header:hydrolase	Chain: C: PDB Molecule:ribonuclease j 1;
174	0c4500e1f325c7a7	d2dkfa1	100	36	99	Metallo-hydrolase/oxidoreductase	Metallo-hydrolase/oxidoreductase	beta-CASP RNA-metabolising hydrolases
175	24f0a3f9db2cfc9b	d2dkfa1	100	38	99	Metallo-hydrolase/oxidoreductase	Metallo-hydrolase/oxidoreductase	beta-CASP RNA-metabolising hydrolases
176	89860497cd974146	d2dkfa1	100	38	99	Metallo-hydrolase/oxidoreductase	Metallo-hydrolase/oxidoreductase	beta-CASP RNA-metabolising hydrolases
177	cc5f389728c7ab55	d2dkfa1	100	36	99	Metallo-hydrolase/oxidoreductase	Metallo-hydrolase/oxidoreductase	beta-CASP RNA-metabolising hydrolases
178	53ac30dc6351eeb6	d2dkfa1	100	36	95	Metallo-hydrolase/oxidoreductase	Metallo-hydrolase/oxidoreductase	beta-CASP RNA-metabolising hydrolases
179	c237644ae3e1bb3f	c3zq4C_	100	45	95	3	PDB header:hydrolase	Chain: C: PDB Molecule:ribonuclease j 1;
180	18806805eea66bef	c3zq4C_	100	44	87	3	PDB header:hydrolase	Chain: C: PDB Molecule:ribonuclease j 1;
181	9f7d4b632ee9ac08	c3zq4C_	100	43	92	3	PDB header:hydrolase	Chain: C: PDB Molecule:ribonuclease j 1;
182	0289298aa50b5850	c3zq4C_	100	45	95	3	PDB header:hydrolase	Chain: C: PDB Molecule:ribonuclease j 1;
183	b0ef6f1c02d106d3	c3zq4C_	100	43	94	3	PDB header:hydrolase	Chain: C: PDB Molecule:ribonuclease j 1;
184	7341e2a592a201f6	c3zq4C_	100	45	95	3	PDB header:hydrolase	Chain: C: PDB Molecule:ribonuclease j 1;
185	ad36ba627e08ea46	c2bibA_	100	19	85	1.92	PDB header:hydrolase	Chain: A: PDB Molecule:teichoic acid phosphorylcholine esterase/ choline binding
186	c09fb19940db89fa	d2dkfa1	100	34	97	Metallo-hydrolase/oxidoreductase	Metallo-hydrolase/oxidoreductase	beta-CASP RNA-metabolising hydrolases
187	9c2818fb0c7edaf3	c3zq4C_	100	45	95	3	PDB header:hydrolase	Chain: C: PDB Molecule:ribonuclease j 1;
188	c4575dcd74986049	c3zq4C_	100	44	87	3	PDB header:hydrolase	Chain: C: PDB Molecule:ribonuclease j 1;
189	59d8bde61f5fd483	c3zq4C_	100	43	92	3	PDB header:hydrolase	Chain: C: PDB Molecule:ribonuclease j 1;
190	2fe1a58ab67eadd4	c3zq4C_	100	45	95	3	PDB header:hydrolase	Chain: C: PDB Molecule:ribonuclease j 1;
191	7fa0d13bea17caf9	c3zq4C_	100	43	92	3	PDB header:hydrolase	Chain: C: PDB Molecule:ribonuclease j 1;
192	6baffda6830dc3c5	c3zq4C_	100	45	95	3	PDB header:hydrolase	Chain: C: PDB Molecule:ribonuclease j 1;
193	a6a24defb5fdd350	c3zq4C_	100	42	96	3	PDB header:hydrolase	Chain: C: PDB Molecule:ribonuclease j 1;
194	a8b7ecf9f6c0f2ff	c3zq4C_	100	43	99	3	PDB header:hydrolase	Chain: C: PDB Molecule:ribonuclease j 1;
195	5d233801c8754482	d1wraa1	100	20	92	Metallo-hydrolase/oxidoreductase	Metallo-hydrolase/oxidoreductase	Pce catalytic domain-like
196	92d4dd246070d7b2	d1wraa1	100	20	92	Metallo-hydrolase/oxidoreductase	Metallo-hydrolase/oxidoreductase	Pce catalytic domain-like
197	98b4569c0c489037	c3zq4C_	100	43	99	3	PDB header:hydrolase	Chain: C: PDB Molecule:ribonuclease j 1;
198	a186595762004bc0	d1wraa1	100	20	92	Metallo-hydrolase/oxidoreductase	Metallo-hydrolase/oxidoreductase	Pce catalytic domain-like
199	fcada76bbc8667f5	c3zq4C_	100	43	99	3	PDB header:hydrolase	Chain: C: PDB Molecule:ribonuclease j 1;
200	2f6efd2b23717c5b	c3zq4C_	100	41	92	3	PDB header:hydrolase	Chain: C: PDB Molecule:ribonuclease j 1;
201	44d58b511aa3d887	d2dkfa1	100	37	98	Metallo-hydrolase/oxidoreductase	Metallo-hydrolase/oxidoreductase	beta-CASP RNA-metabolising hydrolases
202	d7b719531911293b	c3zq4C_	100	41	92	3	PDB header:hydrolase	Chain: C: PDB Molecule:ribonuclease j 1;
203	8fcf739e05ec721f	d2dkfa1	100	37	98	Metallo-hydrolase/oxidoreductase	Metallo-hydrolase/oxidoreductase	beta-CASP RNA-metabolising hydrolases
204	31b0979f22ce5ea3	d2dkfa1	100	36	99	Metallo-hydrolase/oxidoreductase	Metallo-hydrolase/oxidoreductase	beta-CASP RNA-metabolising hydrolases
205	27f9ffb0a4029d71	d1wraa1	100	23	91	Metallo-hydrolase/oxidoreductase	Metallo-hydrolase/oxidoreductase	Pce catalytic domain-like
206	f5e95c065aa2ca96	c3zq4C_	100	49	94	3	PDB header:hydrolase	Chain: C: PDB Molecule:ribonuclease j 1;
207	c9b697f397f01459	d1y44a1	100	22	99	Metallo-hydrolase/oxidoreductase	Metallo-hydrolase/oxidoreductase	RNase Z-like
208	e6437195a3fa5fe9	d1wraa1	100	23	91	Metallo-hydrolase/oxidoreductase	Metallo-hydrolase/oxidoreductase	Pce catalytic domain-like
209	f6a3a4c8b030c6a8	d2dkfa1	100	36	99	Metallo-hydrolase/oxidoreductase	Metallo-hydrolase/oxidoreductase	beta-CASP RNA-metabolising hydrolases
210	b691ebf125e690ed	c3zq4C_	100	45	96	3	PDB header:hydrolase	Chain: C: PDB Molecule:ribonuclease j 1;
211	9c7d65abdf0b69fd	d2cbna1	99.4	21	86	Metallo-hydrolase/oxidoreductase	Metallo-hydrolase/oxidoreductase	RNase Z-like
212	9c3053e20d2a6399	c7dckB_	100	41	99	2.34	PDB header:hydrolase	Chain: B: PDB Molecule:lactamase_b domain-containing protein;
213	8ba4eae995783875	c7ev5A_	100	34	98	1.44	PDB header:hydrolase	Chain: A: PDB Molecule:lactamase_b domain-containing protein;
214	cee26b8997ddf135	d2dkfa1	100	38	99	Metallo-hydrolase/oxidoreductase	Metallo-hydrolase/oxidoreductase	beta-CASP RNA-metabolising hydrolases
215	b1e5fc62c513efff	c3zq4C_	100	41	93	3	PDB header:hydrolase	Chain: C: PDB Molecule:ribonuclease j 1;
216	3b57e4264799ba95	d1wraa1	100	21	87	Metallo-hydrolase/oxidoreductase	Metallo-hydrolase/oxidoreductase	Pce catalytic domain-like
217	337d09fd6886555a	d2dkfa1	100	38	99	Metallo-hydrolase/oxidoreductase	Metallo-hydrolase/oxidoreductase	beta-CASP RNA-metabolising hydrolases
218	7531570a668303f5	c7ev5A_	100	34	98	1.44	PDB header:hydrolase	Chain: A: PDB Molecule:lactamase_b domain-containing protein;
219	75f5e77dd9c1c86d	c3zq4C_	100	41	93	3	PDB header:hydrolase	Chain: C: PDB Molecule:ribonuclease j 1;
220	9ad7c16910b00e47	c3zq4C_	100	42	82	3	PDB header:hydrolase	Chain: C: PDB Molecule:ribonuclease j 1;
221	ad798572a7dc5958	c3zq4C_	100	42	99	3	PDB header:hydrolase	Chain: C: PDB Molecule:ribonuclease j 1;
222	ed02b9fb977297fa	c3zq4C_	100	42	82	3	PDB header:hydrolase	Chain: C: PDB Molecule:ribonuclease j 1;
223	205209cb56ff9d1c	c6v4xH_	99.9	26	99	3.2	PDB header:rna binding protein/rna	Chain: H: PDB Molecule:cleavage and polyadenylation specificity factor subunit 3;
224	cf2800605fd29dea	d1wraa1	100	21	83	Metallo-hydrolase/oxidoreductase	Metallo-hydrolase/oxidoreductase	Pce catalytic domain-like
225	b182bf02f06bd7ef	c6v4xH_	99.9	26	99	3.2	PDB header:rna binding protein/rna	Chain: H: PDB Molecule:cleavage and polyadenylation specificity factor subunit 3;
226	0d81faec763b2261	c3zq4C_	100	42	90	3	PDB header:hydrolase	Chain: C: PDB Molecule:ribonuclease j 1;
227	842ebed81b822383	d2dkfa1	100	39	93	Metallo-hydrolase/oxidoreductase	Metallo-hydrolase/oxidoreductase	beta-CASP RNA-metabolising hydrolases
228	f7966b54c433d69b	c2bibA_	100	20	91	1.92	PDB header:hydrolase	Chain: A: PDB Molecule:teichoic acid phosphorylcholine esterase/ choline binding
229	813c8d8ef2f19377	c3aj3A_	100	32	79	1.58	PDB header:hydrolase	Chain: A: PDB Molecule:4-pyridoxolactonase;
230	d20a9e1dd701f990	c3r2uC_	100	34	99	2.1	PDB header:hydrolase	Chain: C: PDB Molecule:metallo-beta-lactamase family protein;
231	cfaa3bf6814d61ae	c3zq4C_	100	42	90	3	PDB header:hydrolase	Chain: C: PDB Molecule:ribonuclease j 1;
232	67bba337cd1fc199	c3zq4C_	100	43	86	3	PDB header:hydrolase	Chain: C: PDB Molecule:ribonuclease j 1;
233	8b28af82d6205d89	c3zq4C_	100	40	88	3	PDB header:hydrolase	Chain: C: PDB Molecule:ribonuclease j 1;
234	9250fe58001a120e	c3zq4C_	100	44	86	3	PDB header:hydrolase	Chain: C: PDB Molecule:ribonuclease j 1;
235	741f7f15465acbb9	d1wraa1	100	21	87	Metallo-hydrolase/oxidoreductase	Metallo-hydrolase/oxidoreductase	Pce catalytic domain-like
236	27d0f88ed9c3555e	d1wraa1	100	21	87	Metallo-hydrolase/oxidoreductase	Metallo-hydrolase/oxidoreductase	Pce catalytic domain-like
237	4b415efd4b217c37	d2dkfa1	100	38	99	Metallo-hydrolase/oxidoreductase	Metallo-hydrolase/oxidoreductase	beta-CASP RNA-metabolising hydrolases
238	ea8bc41be79140e5	c3zq4C_	100	41	93	3	PDB header:hydrolase	Chain: C: PDB Molecule:ribonuclease j 1;
239	b2666eb13f87e7e3	c4v0hC_	100	31	85	1.79	PDB header:hydrolase	Chain: C: PDB Molecule:metallo-beta-lactamase domain-containing protein 1 1;
240	b1ed8ebfaf820a0a	c4v0hC_	100	31	85	1.79	PDB header:hydrolase	Chain: C: PDB Molecule:metallo-beta-lactamase domain-containing protein 1 1;
241	176ed1689776ed6d	d1wraa1	100	21	87	Metallo-hydrolase/oxidoreductase	Metallo-hydrolase/oxidoreductase	Pce catalytic domain-like
242	45e58ab70e0885e2	c4v0hC_	100	31	85	1.79	PDB header:hydrolase	Chain: C: PDB Molecule:metallo-beta-lactamase domain-containing protein 1 1;
243	11ddba43131066ef	c4v0hC_	100	31	85	1.79	PDB header:hydrolase	Chain: C: PDB Molecule:metallo-beta-lactamase domain-containing protein 1 1;
244	4ee44b3c882baf16	c3zq4C_	100	41	93	3	PDB header:hydrolase	Chain: C: PDB Molecule:ribonuclease j 1;
245	891c63c8f839ab74	c3zq4C_	100	40	88	3	PDB header:hydrolase	Chain: C: PDB Molecule:ribonuclease j 1;
246	ec152e6a12e281e6	d1wraa1	100	21	88	Metallo-hydrolase/oxidoreductase	Metallo-hydrolase/oxidoreductase	Pce catalytic domain-like
247	4dbd07f7bff8ee65	d2dkfa1	100	38	99	Metallo-hydrolase/oxidoreductase	Metallo-hydrolase/oxidoreductase	beta-CASP RNA-metabolising hydrolases
248	a4e8d358a1f7ff6a	c3zq4C_	100	44	78	3	PDB header:hydrolase	Chain: C: PDB Molecule:ribonuclease j 1;
249	820f705e535762c2	c3zq4C_	100	39	85	3	PDB header:hydrolase	Chain: C: PDB Molecule:ribonuclease j 1;
250	6d9d26ab95664358	c3zq4C_	100	39	85	3	PDB header:hydrolase	Chain: C: PDB Molecule:ribonuclease j 1;
251	b84413ff79cc0f36	d1wraa1	100	21	87	Metallo-hydrolase/oxidoreductase	Metallo-hydrolase/oxidoreductase	Pce catalytic domain-like
252	23aa1cde1994b461	c2zwrA_	100	36	91	2.2	PDB header:hydrolase	Chain: A: PDB Molecule:metallo-beta-lactamase superfamily protein;
253	002c71625445270a	d1wraa1	100	21	88	Metallo-hydrolase/oxidoreductase	Metallo-hydrolase/oxidoreductase	Pce catalytic domain-like
254	8945601a50a88a14	d1wraa1	100	21	86	Metallo-hydrolase/oxidoreductase	Metallo-hydrolase/oxidoreductase	Pce catalytic domain-like
255	484d1856e45afb24	d1wraa1	100	21	88	Metallo-hydrolase/oxidoreductase	Metallo-hydrolase/oxidoreductase	Pce catalytic domain-like
256	2cdbe6b52de9d686	c2xf4A_	100	37	95	2.3	PDB header:hydrolase	Chain: A: PDB Molecule:hydroxyacylglutathione hydrolase;
257	b916bb312420e33e	c3md7A_	99.5	24	73	1.27	PDB header:hydrolase	Chain: A: PDB Molecule:beta-lactamase-like;
258	f6683a7364d3ab5b	d1wraa1	100	21	88	Metallo-hydrolase/oxidoreductase	Metallo-hydrolase/oxidoreductase	Pce catalytic domain-like
259	57d59fb27f8635de	c3zq4C_	100	40	87	3	PDB header:hydrolase	Chain: C: PDB Molecule:ribonuclease j 1;
260	6f85d069a3755184	d2dkfa1	100	38	99	Metallo-hydrolase/oxidoreductase	Metallo-hydrolase/oxidoreductase	beta-CASP RNA-metabolising hydrolases
261	be2c6328cc55ecb8	c2xf4A_	100	37	95	2.3	PDB header:hydrolase	Chain: A: PDB Molecule:hydroxyacylglutathione hydrolase;
262	f9b42ba30e76631f	d2dkfa1	100	38	99	Metallo-hydrolase/oxidoreductase	Metallo-hydrolase/oxidoreductase	beta-CASP RNA-metabolising hydrolases
263	b1558050c9ab933f	c2xf4A_	100	37	95	2.3	PDB header:hydrolase	Chain: A: PDB Molecule:hydroxyacylglutathione hydrolase;
264	3a4e922c1df1fe42	c4v0hC_	100	26	97	1.79	PDB header:hydrolase	Chain: C: PDB Molecule:metallo-beta-lactamase domain-containing protein 1 1;
265	ed72a0b6a88345d4	c3zq4C_	100	43	70	3	PDB header:hydrolase	Chain: C: PDB Molecule:ribonuclease j 1;
266	125bc88b6c26911b	c3zq4C_	100	42	81	3	PDB header:hydrolase	Chain: C: PDB Molecule:ribonuclease j 1;
267	2c5cb647fcfffe24	d2dkfa1	100	37	99	Metallo-hydrolase/oxidoreductase	Metallo-hydrolase/oxidoreductase	beta-CASP RNA-metabolising hydrolases
268	f548a3d84d3ce993	c3zq4C_	100	40	88	3	PDB header:hydrolase	Chain: C: PDB Molecule:ribonuclease j 1;
269	04e8c936d04fff75	c3zq4C_	100	40	88	3	PDB header:hydrolase	Chain: C: PDB Molecule:ribonuclease j 1;
270	407199d71d7dac62	c3zq4C_	100	42	90	3	PDB header:hydrolase	Chain: C: PDB Molecule:ribonuclease j 1;
271	1a84fe6f61c407a3	c3zq4C_	100	42	82	3	PDB header:hydrolase	Chain: C: PDB Molecule:ribonuclease j 1;
272	8c7e4e50c5b8e6f2	c5i0pB_	100	41	98	2.5	PDB header:hydrolase	Chain: B: PDB Molecule:beta-lactamase domain protein;
273	f8849157bb9726fe	c5a0tA_	100	46	54	2.28	PDB header:hydrolase/rna	Chain: A: PDB Molecule:ribonuclease j;
274	75917a1b8b2befc2	c6v4xH_	99.9	26	99	3.2	PDB header:rna binding protein/rna	Chain: H: PDB Molecule:cleavage and polyadenylation specificity factor subunit 3;
275	3b561af28b08cd41	d2cbna1	100	33	98	Metallo-hydrolase/oxidoreductase	Metallo-hydrolase/oxidoreductase	RNase Z-like
276	ce5cd4f725b3fc29	c2bibA_	100	25	88	1.92	PDB header:hydrolase	Chain: A: PDB Molecule:teichoic acid phosphorylcholine esterase/ choline binding
277	1058577308946ad7	d1y44a1	100	27	98	Metallo-hydrolase/oxidoreductase	Metallo-hydrolase/oxidoreductase	RNase Z-like
278	abc5cbef7301a49a	c6k6sA_	100	48	78	2.99	PDB header:metal binding protein	Chain: A: PDB Molecule:ribonuclease j 1;
279	469752131532b297	c2p4zA_	100	31	98	2.1	PDB header:hydrolase	Chain: A: PDB Molecule:metal-dependent hydrolases of the beta-lactamase
280	fc3995b9a13f21e5	c3zq4C_	100	44	83	3	PDB header:hydrolase	Chain: C: PDB Molecule:ribonuclease j 1;
281	38e711175e131751	d2cbna1	100	25	98	Metallo-hydrolase/oxidoreductase	Metallo-hydrolase/oxidoreductase	RNase Z-like
282	00c92a6b75697678	c3zq4C_	100	38	96	3	PDB header:hydrolase	Chain: C: PDB Molecule:ribonuclease j 1;
283	2a2ffe57609f167a	c3zq4C_	100	39	95	3	PDB header:hydrolase	Chain: C: PDB Molecule:ribonuclease j 1;
284	5957332ca97d83d5	d2dkfa1	100	37	99	Metallo-hydrolase/oxidoreductase	Metallo-hydrolase/oxidoreductase	beta-CASP RNA-metabolising hydrolases
285	7b63be2b5a9d4f50	c2r2dC_	99.9	23	87	1.75	PDB header:hydrolase	Chain: C: PDB Molecule:zn-dependent hydrolases;
286	838d0d64d47d9484	d2dkfa1	100	38	92	Metallo-hydrolase/oxidoreductase	Metallo-hydrolase/oxidoreductase	beta-CASP RNA-metabolising hydrolases
287	59b6e908e5fb3176	c3zq4C_	100	42	94	3	PDB header:hydrolase	Chain: C: PDB Molecule:ribonuclease j 1;
288	0c474d65b39a87bb	c3zq4C_	100	38	98	3	PDB header:hydrolase	Chain: C: PDB Molecule:ribonuclease j 1;
289	22426a52cf8be56b	c3zq4C_	100	41	75	3	PDB header:hydrolase	Chain: C: PDB Molecule:ribonuclease j 1;
290	811c0a919f9cce74	c3zq4C_	100	35	75	3	PDB header:hydrolase	Chain: C: PDB Molecule:ribonuclease j 1;
291	04abb145db432335	c3zq4C_	100	35	80	3	PDB header:hydrolase	Chain: C: PDB Molecule:ribonuclease j 1;
292	aecb2a89b30ab742	c3zq4C_	100	37	75	3	PDB header:hydrolase	Chain: C: PDB Molecule:ribonuclease j 1;
293	349e5451d9690861	c3bk2A_	100	35	75	2.1	PDB header:hydrolase	Chain: A: PDB Molecule:metal dependent hydrolase;
294	2c8ee9bfc2858514	c3zq4C_	100	36	73	3	PDB header:hydrolase	Chain: C: PDB Molecule:ribonuclease j 1;
295	23550022e14aee6e	c3h3eA_	99.8	39	60	2.75	PDB header:structural genomics, metal binding prote	Chain: A: PDB Molecule:uncharacterized protein tm1679;
296	154cd03cd9d6285e	c4xwwA_	100	37	80	1.7	PDB header:rna binding protein/rna	Chain: A: PDB Molecule:dr2417;
297	026ba728a8454e40	c3tp9B_	100	39	99	2.7	PDB header:hydrolase	Chain: B: PDB Molecule:beta-lactamase and rhodanese domain protein;
298	87279c22add21068	c4xwwA_	100	37	80	1.7	PDB header:rna binding protein/rna	Chain: A: PDB Molecule:dr2417;
299	f554357c9c618283	c3zq4C_	100	36	76	3	PDB header:hydrolase	Chain: C: PDB Molecule:ribonuclease j 1;
300	be513df2b4030656	c3zq4C_	100	36	76	3	PDB header:hydrolase	Chain: C: PDB Molecule:ribonuclease j 1;
301	ac28304ba2436a01	c3zq4C_	100	36	76	3	PDB header:hydrolase	Chain: C: PDB Molecule:ribonuclease j 1;
302	155652f2377cf286	c4xwwA_	100	37	80	1.7	PDB header:rna binding protein/rna	Chain: A: PDB Molecule:dr2417;
303	2dd4f26e2995e7b9	c3tp9B_	100	39	99	2.7	PDB header:hydrolase	Chain: B: PDB Molecule:beta-lactamase and rhodanese domain protein;
304	8a37846d82be8a94	c3zq4C_	100	38	77	3	PDB header:hydrolase	Chain: C: PDB Molecule:ribonuclease j 1;
305	3889151681de7707	c3zq4C_	100	38	77	3	PDB header:hydrolase	Chain: C: PDB Molecule:ribonuclease j 1;
306	8c77ae2c7aad16d4	c3zq4C_	100	39	99	3	PDB header:hydrolase	Chain: C: PDB Molecule:ribonuclease j 1;
307	0148fe41a5b2edff	c5a0tA_	100	39	77	2.28	PDB header:hydrolase/rna	Chain: A: PDB Molecule:ribonuclease j;
308	9699fa3e8b29fe34	c3zq4C_	100	37	78	3	PDB header:hydrolase	Chain: C: PDB Molecule:ribonuclease j 1;
309	c1d8ca892203e080	c3zq4C_	100	37	79	3	PDB header:hydrolase	Chain: C: PDB Molecule:ribonuclease j 1;
310	f91831ea4858f75f	c3zq4C_	100	37	79	3	PDB header:hydrolase	Chain: C: PDB Molecule:ribonuclease j 1;
311	1c52b3a0fc683506	c3bk2A_	100	33	79	2.1	PDB header:hydrolase	Chain: A: PDB Molecule:metal dependent hydrolase;
312	cf7adecfdeba53d2	c3zq4C_	100	37	78	3	PDB header:hydrolase	Chain: C: PDB Molecule:ribonuclease j 1;
313	2d2eb8651323d3c4	c3zq4C_	100	37	78	3	PDB header:hydrolase	Chain: C: PDB Molecule:ribonuclease j 1;
314	39b0945a631e1d9e	c3zq4C_	100	37	86	3	PDB header:hydrolase	Chain: C: PDB Molecule:ribonuclease j 1;
315	db5d3082a204fdc0	c3zq4C_	100	38	72	3	PDB header:hydrolase	Chain: C: PDB Molecule:ribonuclease j 1;
316	50ac5a9b0db92a72	c3zq4C_	100	37	79	3	PDB header:hydrolase	Chain: C: PDB Molecule:ribonuclease j 1;
317	8cf9efeb57d2c148	c3zq4C_	100	37	79	3	PDB header:hydrolase	Chain: C: PDB Molecule:ribonuclease j 1;
318	7be601d4b62a2c6e	c3zq4C_	100	37	80	3	PDB header:hydrolase	Chain: C: PDB Molecule:ribonuclease j 1;
319	c9d5c2b6fbd3dfe9	c3zq4C_	100	37	79	3	PDB header:hydrolase	Chain: C: PDB Molecule:ribonuclease j 1;
320	3a00422690db835c	c3zq4C_	100	37	79	3	PDB header:hydrolase	Chain: C: PDB Molecule:ribonuclease j 1;
321	a643041e9f72a167	c3zq4C_	100	37	79	3	PDB header:hydrolase	Chain: C: PDB Molecule:ribonuclease j 1;
322	501536742b8de96c	c2br6A_	100	29	99	1.7	PDB header:hydrolase	Chain: A: PDB Molecule:aiia-like protein;
323	0622092bffae3a06	c3zq4C_	100	37	77	3	PDB header:hydrolase	Chain: C: PDB Molecule:ribonuclease j 1;
324	d03a99e372b09cc7	d2aioa1	100	22	90	Metallo-hydrolase/oxidoreductase	Metallo-hydrolase/oxidoreductase	Zn metallo-beta-lactamase
325	adb3e0c28a11ac84	c3bk2A_	100	38	64	2.1	PDB header:hydrolase	Chain: A: PDB Molecule:metal dependent hydrolase;
326	6ffe8780e7a4403e	c3zq4C_	100	37	77	3	PDB header:hydrolase	Chain: C: PDB Molecule:ribonuclease j 1;
327	7c0f292ed1ef1c09	c3zq4C_	100	39	73	3	PDB header:hydrolase	Chain: C: PDB Molecule:ribonuclease j 1;
328	fdbed32a78dd2e7d	c3zq4C_	100	37	77	3	PDB header:hydrolase	Chain: C: PDB Molecule:ribonuclease j 1;
329	10e6ca999f7d3f98	c3zq4C_	100	37	77	3	PDB header:hydrolase	Chain: C: PDB Molecule:ribonuclease j 1;
330	4c772e1c0b2b6d19	c4v0hC_	99.9	25	88	1.79	PDB header:hydrolase	Chain: C: PDB Molecule:metallo-beta-lactamase domain-containing protein 1 1;
331	67de47e68f7e9d68	c3zq4C_	100	39	87	3	PDB header:hydrolase	Chain: C: PDB Molecule:ribonuclease j 1;
332	00a6d4eb93269ef7	c3zq4C_	100	38	88	3	PDB header:hydrolase	Chain: C: PDB Molecule:ribonuclease j 1;
333	99a2817e86f9d729	c3zq4C_	100	39	73	3	PDB header:hydrolase	Chain: C: PDB Molecule:ribonuclease j 1;
334	5a7cd5690f4d9ecc	c3zq4C_	100	36	78	3	PDB header:hydrolase	Chain: C: PDB Molecule:ribonuclease j 1;
335	e800f819b17b9660	c3zq4C_	100	37	78	3	PDB header:hydrolase	Chain: C: PDB Molecule:ribonuclease j 1;
336	866aed495f82d812	c3zq4C_	100	37	78	3	PDB header:hydrolase	Chain: C: PDB Molecule:ribonuclease j 1;
337	6b3c5f208fe21ca6	c3zq4C_	100	37	77	3	PDB header:hydrolase	Chain: C: PDB Molecule:ribonuclease j 1;
338	a67467af479b5350	c3zq4C_	100	37	79	3	PDB header:hydrolase	Chain: C: PDB Molecule:ribonuclease j 1;
339	40131284c3422976	c3zq4C_	100	37	79	3	PDB header:hydrolase	Chain: C: PDB Molecule:ribonuclease j 1;
340	51430149f3d960d1	c3zq4C_	100	37	79	3	PDB header:hydrolase	Chain: C: PDB Molecule:ribonuclease j 1;
341	9a4288f5f1c34d00	c3zq4C_	100	38	72	3	PDB header:hydrolase	Chain: C: PDB Molecule:ribonuclease j 1;
342	6d235cca508130da	c3zq4C_	100	38	79	3	PDB header:hydrolase	Chain: C: PDB Molecule:ribonuclease j 1;
343	7e8af30f6e3a43a5	c3zq4C_	100	37	78	3	PDB header:hydrolase	Chain: C: PDB Molecule:ribonuclease j 1;
344	760ef1285b6ee152	c3zq4C_	100	37	78	3	PDB header:hydrolase	Chain: C: PDB Molecule:ribonuclease j 1;
345	30a397eeefdcd8c6	c3zq4C_	100	37	78	3	PDB header:hydrolase	Chain: C: PDB Molecule:ribonuclease j 1;
346	bcd3812a72a415bb	c3zq4C_	100	38	79	3	PDB header:hydrolase	Chain: C: PDB Molecule:ribonuclease j 1;
347	92656bb61d630ac8	c3zq4C_	100	38	79	3	PDB header:hydrolase	Chain: C: PDB Molecule:ribonuclease j 1;
348	ccd26aeb4fccefd4	c3zq4C_	100	38	79	3	PDB header:hydrolase	Chain: C: PDB Molecule:ribonuclease j 1;
349	ea2efd6ca99129b6	c3zq4C_	100	37	80	3	PDB header:hydrolase	Chain: C: PDB Molecule:ribonuclease j 1;
350	41eb02e8d11bd53a	c3zq4C_	100	39	80	3	PDB header:hydrolase	Chain: C: PDB Molecule:ribonuclease j 1;
351	268bab80513468a7	c4le6B_	100	27	98	2.1	PDB header:hydrolase	Chain: B: PDB Molecule:organophosphorus hydrolase;
352	b9ece07f4d66c155	c6e0sA_	100	22	92	1.78	PDB header:hydrolase	Chain: A: PDB Molecule:mem-a1;
353	e6fad05fbd1b358e	c6xfrB_	99.9	27	82	2.61	PDB header:hydrolase	Chain: B: PDB Molecule:lactamase_b domain-containing protein;
354	eb04eb5e907507c3	c3zq4C_	100	39	82	3	PDB header:hydrolase	Chain: C: PDB Molecule:ribonuclease j 1;
355	ddfc2f52d467b7f5	c3zq4C_	100	34	81	3	PDB header:hydrolase	Chain: C: PDB Molecule:ribonuclease j 1;
356	8a10e038a5a38e82	c3zq4C_	100	37	77	3	PDB header:hydrolase	Chain: C: PDB Molecule:ribonuclease j 1;
357	a9a4b480bb33815b	c3zq4C_	100	37	71	3	PDB header:hydrolase	Chain: C: PDB Molecule:ribonuclease j 1;
358	319c5c81675a77d2	c3zq4C_	100	38	75	3	PDB header:hydrolase	Chain: C: PDB Molecule:ribonuclease j 1;
359	22d2a0f75eb64b88	c3zq4C_	100	38	75	3	PDB header:hydrolase	Chain: C: PDB Molecule:ribonuclease j 1;
360	3773a38809c4f7dc	c3zq4C_	100	35	78	3	PDB header:hydrolase	Chain: C: PDB Molecule:ribonuclease j 1;
361	505ad669dec7f52b	d1xm8a_	100	25	80	Metallo-hydrolase/oxidoreductase	Metallo-hydrolase/oxidoreductase	Glyoxalase II (hydroxyacylglutathione hydrolase)
362	ec7c5e6c6cb34b3a	c2zwrA_	100	38	97	2.2	PDB header:hydrolase	Chain: A: PDB Molecule:metallo-beta-lactamase superfamily protein;
363	40c3165130402205	d2cbna1	100	27	91	Metallo-hydrolase/oxidoreductase	Metallo-hydrolase/oxidoreductase	RNase Z-like
364	a899af519e404d09	c3x30A_	100	42	95	1.92	PDB header:hydrolase	Chain: A: PDB Molecule:upf0173 metal-dependent hydrolase tm_1162;
365	7280e36fbab2edb7	c4zo3A_	99.8	28	68	1.67	PDB header:hydrolase	Chain: A: PDB Molecule:acylhomoserine lactonase;
366	bc975d5196debdec	d1y44a1	100	27	95	Metallo-hydrolase/oxidoreductase	Metallo-hydrolase/oxidoreductase	RNase Z-like
367	0086c01b5f968c12	c3h3eA_	100	25	91	2.75	PDB header:structural genomics, metal binding prote	Chain: A: PDB Molecule:uncharacterized protein tm1679;
368	635cd57e2f13b99a	c3zq4C_	100	38	79	3	PDB header:hydrolase	Chain: C: PDB Molecule:ribonuclease j 1;
369	91fbe2941c31b644	c2p4zA_	100	29	99	2.1	PDB header:hydrolase	Chain: A: PDB Molecule:metal-dependent hydrolases of the beta-lactamase
370	7311c0f3e8f550e1	c3zq4C_	100	40	76	3	PDB header:hydrolase	Chain: C: PDB Molecule:ribonuclease j 1;
371	266e9d5f0fe80825	c3zwfA_	100	38	94	1.7	PDB header:hydrolase	Chain: A: PDB Molecule:zinc phosphodiesterase elac protein 1;
372	f1d2f8b366bda73d	c2zwrA_	100	37	92	2.2	PDB header:hydrolase	Chain: A: PDB Molecule:metallo-beta-lactamase superfamily protein;
373	8443f60af41ce34f	c4ojvA_	100	21	96	1.31	PDB header:hydrolase	Chain: A: PDB Molecule:3',5'-cyclic-nucleotide phosphodiesterase 1;
374	37a39fa2e5c21f71	d2dkfa1	100	39	85	Metallo-hydrolase/oxidoreductase	Metallo-hydrolase/oxidoreductase	beta-CASP RNA-metabolising hydrolases
375	d4fef3fc7e30ac1f	c3zq4C_	100	38	78	3	PDB header:hydrolase	Chain: C: PDB Molecule:ribonuclease j 1;
376	504b20da9f10bffb	c3zq4C_	100	38	75	3	PDB header:hydrolase	Chain: C: PDB Molecule:ribonuclease j 1;
377	cdb3aeadec058ec1	c2xf4A_	99.9	24	99	2.3	PDB header:hydrolase	Chain: A: PDB Molecule:hydroxyacylglutathione hydrolase;
378	e942cd806c517e90	c3zq4C_	100	37	77	3	PDB header:hydrolase	Chain: C: PDB Molecule:ribonuclease j 1;
379	828acf84a0d769be	c2xf4A_	100	33	97	2.3	PDB header:hydrolase	Chain: A: PDB Molecule:hydroxyacylglutathione hydrolase;
380	8c532a9b22e17d88	c2zwrA_	100	34	96	2.2	PDB header:hydrolase	Chain: A: PDB Molecule:metallo-beta-lactamase superfamily protein;
381	58b98acbde34fe57	c2zwrA_	100	33	92	2.2	PDB header:hydrolase	Chain: A: PDB Molecule:metallo-beta-lactamase superfamily protein;
382	6f056a05d6cccb52	c2br6A_	100	26	63	1.7	PDB header:hydrolase	Chain: A: PDB Molecule:aiia-like protein;
383	cd0383c4795a8091	c6uxuB_	100	24	91	1.96	PDB header:metal binding protein	Chain: B: PDB Molecule:chlorothalonil hydrolytic dehalogenase;
384	dbedaeb2b05c1f11	d2cfua2	100	19	96	Metallo-hydrolase/oxidoreductase	Metallo-hydrolase/oxidoreductase	Alkylsulfatase-like
385	38e45023ef44d070	c3zq4C_	100	36	78	3	PDB header:hydrolase	Chain: C: PDB Molecule:ribonuclease j 1;
386	711031158e6148a8	c4xwwA_	100	35	79	1.7	PDB header:rna binding protein/rna	Chain: A: PDB Molecule:dr2417;
387	ed8b329b71cdba20	d2dkfa1	100	37	98	Metallo-hydrolase/oxidoreductase	Metallo-hydrolase/oxidoreductase	beta-CASP RNA-metabolising hydrolases
388	eb373364b6b7dcf5	c7ev5A_	100	40	96	1.44	PDB header:hydrolase	Chain: A: PDB Molecule:lactamase_b domain-containing protein;
389	6a59017a60d87448	c3h3eA_	100	33	98	2.75	PDB header:structural genomics, metal binding prote	Chain: A: PDB Molecule:uncharacterized protein tm1679;
390	943c3be4621e987b	c1ychD_	100	34	98	2.8	PDB header:oxidoreductase	Chain: D: PDB Molecule:nitric oxide reductase;
391	425adc46d14db5c9	c3zq4C_	100	44	98	3	PDB header:hydrolase	Chain: C: PDB Molecule:ribonuclease j 1;
392	b1cf4e911c41d44b	c3zq4C_	100	35	80	3	PDB header:hydrolase	Chain: C: PDB Molecule:ribonuclease j 1;
393	29b8f9d6818436ff	d2dkfa1	100	35	99	Metallo-hydrolase/oxidoreductase	Metallo-hydrolase/oxidoreductase	beta-CASP RNA-metabolising hydrolases
394	0ce35c5f45054ac0	c5ve5C_	100	36	99	2.35	PDB header:oxidoreductase, transferase	Chain: C: PDB Molecule:bpprf;
395	d712c833fa46dd46	c6k6sA_	100	41	52	2.99	PDB header:metal binding protein	Chain: A: PDB Molecule:ribonuclease j 1;
396	7ad2b324e316f8ad	c3zq4C_	100	42	99	3	PDB header:hydrolase	Chain: C: PDB Molecule:ribonuclease j 1;
397	969de2206389e46c	c2zwrA_	100	38	99	2.2	PDB header:hydrolase	Chain: A: PDB Molecule:metallo-beta-lactamase superfamily protein;
398	e5923270ee1c432c	d2dkfa1	100	35	99	Metallo-hydrolase/oxidoreductase	Metallo-hydrolase/oxidoreductase	beta-CASP RNA-metabolising hydrolases
399	05d36cdc7d26850d	c2zwrA_	100	35	92	2.2	PDB header:hydrolase	Chain: A: PDB Molecule:metallo-beta-lactamase superfamily protein;
400	68994372ce471eb1	c3zq4C_	100	39	98	3	PDB header:hydrolase	Chain: C: PDB Molecule:ribonuclease j 1;
401	29bc25a69897515d	c3zq4C_	100	39	98	3	PDB header:hydrolase	Chain: C: PDB Molecule:ribonuclease j 1;
402	4e7f6f0ea9c90969	c3bk2A_	100	39	97	2.1	PDB header:hydrolase	Chain: A: PDB Molecule:metal dependent hydrolase;
403	2da0535e0ad7f3fd	c3zq4C_	100	38	99	3	PDB header:hydrolase	Chain: C: PDB Molecule:ribonuclease j 1;
404	da43b6719d221d64	c6jv4D_	100	27	96	1.7	PDB header:hydrolase	Chain: D: PDB Molecule:vmb-1;
405	24b127f638d0a3e6	d2dkfa1	100	34	99	Metallo-hydrolase/oxidoreductase	Metallo-hydrolase/oxidoreductase	beta-CASP RNA-metabolising hydrolases
406	5400a4948bca9169	c3zq4C_	100	39	99	3	PDB header:hydrolase	Chain: C: PDB Molecule:ribonuclease j 1;
407	54b7f8894a515494	c3bk2A_	100	38	98	2.1	PDB header:hydrolase	Chain: A: PDB Molecule:metal dependent hydrolase;
408	40ebd8e0768890c9	c4v0hC_	100	33	84	1.79	PDB header:hydrolase	Chain: C: PDB Molecule:metallo-beta-lactamase domain-containing protein 1 1;
409	868052f27019538b	c4v0hC_	100	33	84	1.79	PDB header:hydrolase	Chain: C: PDB Molecule:metallo-beta-lactamase domain-containing protein 1 1;
410	e881d54dc9afb79f	c4v0hC_	100	33	84	1.79	PDB header:hydrolase	Chain: C: PDB Molecule:metallo-beta-lactamase domain-containing protein 1 1;
411	f0482b1c1bd6db95	c4v0hC_	100	33	84	1.79	PDB header:hydrolase	Chain: C: PDB Molecule:metallo-beta-lactamase domain-containing protein 1 1;
412	f9cf7b2e3e03f8d4	c4v0hC_	100	33	84	1.79	PDB header:hydrolase	Chain: C: PDB Molecule:metallo-beta-lactamase domain-containing protein 1 1;
413	be58354e04ffbf48	c7ev5A_	100	37	98	1.44	PDB header:hydrolase	Chain: A: PDB Molecule:lactamase_b domain-containing protein;
414	06aa54e499492c9b	c3zq4C_	100	37	99	3	PDB header:hydrolase	Chain: C: PDB Molecule:ribonuclease j 1;
415	92cf029fbe09b323	c3zq4C_	100	37	99	3	PDB header:hydrolase	Chain: C: PDB Molecule:ribonuclease j 1;
416	bd454ab302050ad7	c2zwrA_	100	36	91	2.2	PDB header:hydrolase	Chain: A: PDB Molecule:metallo-beta-lactamase superfamily protein;
417	580b60060e9f2365	c2zwrA_	100	36	91	2.2	PDB header:hydrolase	Chain: A: PDB Molecule:metallo-beta-lactamase superfamily protein;
418	3a963989ff918a27	c2zwrA_	100	36	98	2.2	PDB header:hydrolase	Chain: A: PDB Molecule:metallo-beta-lactamase superfamily protein;
419	58c6e621152d0f94	c2zwrA_	100	37	98	2.2	PDB header:hydrolase	Chain: A: PDB Molecule:metallo-beta-lactamase superfamily protein;
420	a41dae199d5891dc	d2dkfa1	100	37	99	Metallo-hydrolase/oxidoreductase	Metallo-hydrolase/oxidoreductase	beta-CASP RNA-metabolising hydrolases
421	08d6c777c4e37e27	d2dkfa1	100	36	99	Metallo-hydrolase/oxidoreductase	Metallo-hydrolase/oxidoreductase	beta-CASP RNA-metabolising hydrolases
422	6db444da8caaa088	c2zwrA_	100	37	95	2.2	PDB header:hydrolase	Chain: A: PDB Molecule:metallo-beta-lactamase superfamily protein;
423	fdabe5488bae61f1	c2zwrA_	100	36	96	2.2	PDB header:hydrolase	Chain: A: PDB Molecule:metallo-beta-lactamase superfamily protein;
424	447e41c9f2f21706	c7ev5A_	100	32	98	1.44	PDB header:hydrolase	Chain: A: PDB Molecule:lactamase_b domain-containing protein;
425	d6a83db36a00331b	c2zwrA_	100	36	98	2.2	PDB header:hydrolase	Chain: A: PDB Molecule:metallo-beta-lactamase superfamily protein;
426	51d11c40240d079f	c2zwrA_	100	35	98	2.2	PDB header:hydrolase	Chain: A: PDB Molecule:metallo-beta-lactamase superfamily protein;
427	0968bdebb36fdebc	d2dkfa1	100	37	99	Metallo-hydrolase/oxidoreductase	Metallo-hydrolase/oxidoreductase	beta-CASP RNA-metabolising hydrolases
428	a9fccc4650676e1a	c2zwrA_	100	37	98	2.2	PDB header:hydrolase	Chain: A: PDB Molecule:metallo-beta-lactamase superfamily protein;
429	c6028ca99f3f9fd8	c7ev5A_	100	32	98	1.44	PDB header:hydrolase	Chain: A: PDB Molecule:lactamase_b domain-containing protein;
430	4955a91f046e68cc	c2zwrA_	100	36	98	2.2	PDB header:hydrolase	Chain: A: PDB Molecule:metallo-beta-lactamase superfamily protein;
431	e957659df6adbd0d	c2zwrA_	100	35	98	2.2	PDB header:hydrolase	Chain: A: PDB Molecule:metallo-beta-lactamase superfamily protein;
432	1c7033e28ed2ccee	c7l0bD_	100	33	98	1.65	PDB header:hydrolase	Chain: D: PDB Molecule:hydroxyacylglutathione hydrolase;
433	2842a9f4f37a6a5c	c4v0hC_	100	31	96	1.79	PDB header:hydrolase	Chain: C: PDB Molecule:metallo-beta-lactamase domain-containing protein 1 1;
434	f5e40f210d6d4426	c2bibA_	100	22	88	1.92	PDB header:hydrolase	Chain: A: PDB Molecule:teichoic acid phosphorylcholine esterase/ choline binding
435	d9c6a0b1af04f687	c1vmeB_	100	23	92	1.8	PDB header:electron transport	Chain: B: PDB Molecule:flavoprotein;
436	12e157714ca535fe	c1vmeB_	100	23	92	1.8	PDB header:electron transport	Chain: B: PDB Molecule:flavoprotein;
437	0a58f66b4b2cc567	c2zwrA_	100	35	98	2.2	PDB header:hydrolase	Chain: A: PDB Molecule:metallo-beta-lactamase superfamily protein;
438	0a7f2955806dc9d0	c2zwrA_	100	36	96	2.2	PDB header:hydrolase	Chain: A: PDB Molecule:metallo-beta-lactamase superfamily protein;
439	6709282781563eea	c7l0bD_	100	33	98	1.65	PDB header:hydrolase	Chain: D: PDB Molecule:hydroxyacylglutathione hydrolase;
440	f7a3c2aeb71967e4	c7ev5A_	100	32	98	1.44	PDB header:hydrolase	Chain: A: PDB Molecule:lactamase_b domain-containing protein;
441	bf34f673dbede8de	c2zwrA_	100	36	98	2.2	PDB header:hydrolase	Chain: A: PDB Molecule:metallo-beta-lactamase superfamily protein;
442	ae8ecf5492a8af0b	c2zwrA_	100	35	98	2.2	PDB header:hydrolase	Chain: A: PDB Molecule:metallo-beta-lactamase superfamily protein;
443	fe507aee982b06a5	d2dkfa1	100	37	99	Metallo-hydrolase/oxidoreductase	Metallo-hydrolase/oxidoreductase	beta-CASP RNA-metabolising hydrolases
444	0b62ce110540e48f	c2zwrA_	100	37	98	2.2	PDB header:hydrolase	Chain: A: PDB Molecule:metallo-beta-lactamase superfamily protein;
445	87ff883773dffd01	d2dkfa1	100	36	99	Metallo-hydrolase/oxidoreductase	Metallo-hydrolase/oxidoreductase	beta-CASP RNA-metabolising hydrolases
446	c6f899c47704d460	c2zwrA_	100	37	95	2.2	PDB header:hydrolase	Chain: A: PDB Molecule:metallo-beta-lactamase superfamily protein;
447	cc1ba4ea3af81b17	c2zwrA_	100	36	98	2.2	PDB header:hydrolase	Chain: A: PDB Molecule:metallo-beta-lactamase superfamily protein;
448	b4d0ae91ba2ec32b	c2bibA_	100	22	88	1.92	PDB header:hydrolase	Chain: A: PDB Molecule:teichoic acid phosphorylcholine esterase/ choline binding
449	a8682fa3082da4e0	c2zwrA_	100	32	99	2.2	PDB header:hydrolase	Chain: A: PDB Molecule:metallo-beta-lactamase superfamily protein;
450	4bdd8578da125dcf	c7l0bD_	100	33	98	1.65	PDB header:hydrolase	Chain: D: PDB Molecule:hydroxyacylglutathione hydrolase;
451	c0c4e2d49d94ba46	c2zwrA_	100	36	93	2.2	PDB header:hydrolase	Chain: A: PDB Molecule:metallo-beta-lactamase superfamily protein;
452	df38a7c7c281d7d2	c2zwrA_	100	35	98	2.2	PDB header:hydrolase	Chain: A: PDB Molecule:metallo-beta-lactamase superfamily protein;
453	635230947a13a0b3	c2zwrA_	100	36	96	2.2	PDB header:hydrolase	Chain: A: PDB Molecule:metallo-beta-lactamase superfamily protein;
454	8fdba87eff525817	c2zwrA_	100	32	99	2.2	PDB header:hydrolase	Chain: A: PDB Molecule:metallo-beta-lactamase superfamily protein;
455	41aa3efb408065b0	c2zwrA_	100	35	98	2.2	PDB header:hydrolase	Chain: A: PDB Molecule:metallo-beta-lactamase superfamily protein;
456	196d992017bbfa0e	d2dkfa1	100	37	99	Metallo-hydrolase/oxidoreductase	Metallo-hydrolase/oxidoreductase	beta-CASP RNA-metabolising hydrolases
457	fadf93469aa86079	c2zwrA_	100	37	98	2.2	PDB header:hydrolase	Chain: A: PDB Molecule:metallo-beta-lactamase superfamily protein;
458	1edb885453b229af	d2dkfa1	100	36	99	Metallo-hydrolase/oxidoreductase	Metallo-hydrolase/oxidoreductase	beta-CASP RNA-metabolising hydrolases
459	9438971d773bd2b1	c2zwrA_	100	37	95	2.2	PDB header:hydrolase	Chain: A: PDB Molecule:metallo-beta-lactamase superfamily protein;
460	06adcad8d6a9ff20	c2zwrA_	100	36	98	2.2	PDB header:hydrolase	Chain: A: PDB Molecule:metallo-beta-lactamase superfamily protein;
461	0e99b9c92344789e	c2zwrA_	100	36	93	2.2	PDB header:hydrolase	Chain: A: PDB Molecule:metallo-beta-lactamase superfamily protein;
462	bf4e98b931b21365	c2zwrA_	100	36	95	2.2	PDB header:hydrolase	Chain: A: PDB Molecule:metallo-beta-lactamase superfamily protein;
463	2f97dae7a40a718b	c1zkpD_	100	29	97	1.5	PDB header:structural genomics, unknown function	Chain: D: PDB Molecule:hypothetical protein ba1088;
464	e8a5459337859478	c2zwrA_	100	37	98	2.2	PDB header:hydrolase	Chain: A: PDB Molecule:metallo-beta-lactamase superfamily protein;
465	84bdb09897d2a887	d2dkfa1	100	37	99	Metallo-hydrolase/oxidoreductase	Metallo-hydrolase/oxidoreductase	beta-CASP RNA-metabolising hydrolases
466	09dd035d7fe2a714	c2zwrA_	100	35	98	2.2	PDB header:hydrolase	Chain: A: PDB Molecule:metallo-beta-lactamase superfamily protein;
467	4d8e3597bbec5192	c2zwrA_	100	37	95	2.2	PDB header:hydrolase	Chain: A: PDB Molecule:metallo-beta-lactamase superfamily protein;
468	a8ee0a7069fc75fa	d2dkfa1	100	36	99	Metallo-hydrolase/oxidoreductase	Metallo-hydrolase/oxidoreductase	beta-CASP RNA-metabolising hydrolases
469	af0d4bbe05a46351	c2zwrA_	100	36	98	2.2	PDB header:hydrolase	Chain: A: PDB Molecule:metallo-beta-lactamase superfamily protein;
470	dca95e66082a6325	c2zwrA_	100	36	93	2.2	PDB header:hydrolase	Chain: A: PDB Molecule:metallo-beta-lactamase superfamily protein;
471	cb0ade684d1b9400	d2dkfa1	100	37	99	Metallo-hydrolase/oxidoreductase	Metallo-hydrolase/oxidoreductase	beta-CASP RNA-metabolising hydrolases
472	13fb97f0bdc6473f	c2zwrA_	100	37	98	2.2	PDB header:hydrolase	Chain: A: PDB Molecule:metallo-beta-lactamase superfamily protein;
473	3d231e3cc45ce4aa	c1vmeB_	100	23	92	1.8	PDB header:electron transport	Chain: B: PDB Molecule:flavoprotein;
474	9053a2b492470e2c	c1vmeB_	100	23	92	1.8	PDB header:electron transport	Chain: B: PDB Molecule:flavoprotein;
475	8c5d36ba3800e0f6	c1vmeB_	100	23	92	1.8	PDB header:electron transport	Chain: B: PDB Molecule:flavoprotein;
476	9367121d30f44f36	c1vmeB_	100	23	92	1.8	PDB header:electron transport	Chain: B: PDB Molecule:flavoprotein;
477	7c162fcdca819ec3	c1vmeB_	100	23	92	1.8	PDB header:electron transport	Chain: B: PDB Molecule:flavoprotein;
478	5dd2f92eb1f2d073	c3r2uC_	100	35	99	2.1	PDB header:hydrolase	Chain: C: PDB Molecule:metallo-beta-lactamase family protein;
479	ec7f6f3060bc2dc3	c3r2uC_	100	35	99	2.1	PDB header:hydrolase	Chain: C: PDB Molecule:metallo-beta-lactamase family protein;
480	889252c03f2de78e	c3r2uC_	100	35	99	2.1	PDB header:hydrolase	Chain: C: PDB Molecule:metallo-beta-lactamase family protein;
481	48aa8563149d0195	c3r2uC_	100	35	99	2.1	PDB header:hydrolase	Chain: C: PDB Molecule:metallo-beta-lactamase family protein;
482	e809e82a2fda5187	d2dkfa1	100	33	99	Metallo-hydrolase/oxidoreductase	Metallo-hydrolase/oxidoreductase	beta-CASP RNA-metabolising hydrolases
483	7065388f22301666	c2zwrA_	100	35	98	2.2	PDB header:hydrolase	Chain: A: PDB Molecule:metallo-beta-lactamase superfamily protein;
484	f757959281695c24	c3zq4C_	100	37	99	3	PDB header:hydrolase	Chain: C: PDB Molecule:ribonuclease j 1;
485	c81cc0b94ad9d7cd	c7ev5A_	100	33	97	1.44	PDB header:hydrolase	Chain: A: PDB Molecule:lactamase_b domain-containing protein;
486	49fa979a35ab3969	c7ev5A_	100	33	97	1.44	PDB header:hydrolase	Chain: A: PDB Molecule:lactamase_b domain-containing protein;
487	82db9a72cf9b8dc5	c4v0hC_	100	34	98	1.79	PDB header:hydrolase	Chain: C: PDB Molecule:metallo-beta-lactamase domain-containing protein 1 1;
488	d48b72df664c13ed	c3zq4C_	100	37	99	3	PDB header:hydrolase	Chain: C: PDB Molecule:ribonuclease j 1;
489	7dab199b05ac9b0f	c7ev5A_	100	36	96	1.44	PDB header:hydrolase	Chain: A: PDB Molecule:lactamase_b domain-containing protein;
490	640357d94e281d0c	c7ev5A_	100	32	98	1.44	PDB header:hydrolase	Chain: A: PDB Molecule:lactamase_b domain-containing protein;
491	617acbdd0cb756f3	c3zq4C_	100	37	99	3	PDB header:hydrolase	Chain: C: PDB Molecule:ribonuclease j 1;
492	213771a332791960	c7ev5A_	100	35	97	1.44	PDB header:hydrolase	Chain: A: PDB Molecule:lactamase_b domain-containing protein;
493	0bd6c7ab4b0b6b22	c3zq4C_	100	38	99	3	PDB header:hydrolase	Chain: C: PDB Molecule:ribonuclease j 1;
494	543a6482ee9a0039	c2zwrA_	100	38	98	2.2	PDB header:hydrolase	Chain: A: PDB Molecule:metallo-beta-lactamase superfamily protein;
495	853149dc5fca14d7	c3zq4C_	100	37	99	3	PDB header:hydrolase	Chain: C: PDB Molecule:ribonuclease j 1;
496	ad93ab16dee41435	c7ev5A_	100	35	97	1.44	PDB header:hydrolase	Chain: A: PDB Molecule:lactamase_b domain-containing protein;
497	ca554a21d56681a2	d2q0ia1	100	24	97	Metallo-hydrolase/oxidoreductase	Metallo-hydrolase/oxidoreductase	PqsE-like
498	e14cb533a7e497cc	c2zwrA_	100	38	98	2.2	PDB header:hydrolase	Chain: A: PDB Molecule:metallo-beta-lactamase superfamily protein;
499	09841a39b7dd0b72	c7ev5A_	100	36	96	1.44	PDB header:hydrolase	Chain: A: PDB Molecule:lactamase_b domain-containing protein;
500	b81668edde688ad6	c3zq4C_	100	38	99	3	PDB header:hydrolase	Chain: C: PDB Molecule:ribonuclease j 1;
501	23bfc82b69b0642e	c7ev5A_	100	33	87	1.44	PDB header:hydrolase	Chain: A: PDB Molecule:lactamase_b domain-containing protein;
502	b16563b11f7abd5d	c4v0hC_	100	32	97	1.79	PDB header:hydrolase	Chain: C: PDB Molecule:metallo-beta-lactamase domain-containing protein 1 1;
503	c85c362e1209cecb	c4v0hC_	100	36	95	1.79	PDB header:hydrolase	Chain: C: PDB Molecule:metallo-beta-lactamase domain-containing protein 1 1;
504	705594a2cb56a3e4	c4v0hC_	100	31	97	1.79	PDB header:hydrolase	Chain: C: PDB Molecule:metallo-beta-lactamase domain-containing protein 1 1;
505	657bb194de288b44	c3zq4C_	100	36	99	3	PDB header:hydrolase	Chain: C: PDB Molecule:ribonuclease j 1;
506	62fcc3b7152fcbc0	c4v0hC_	100	34	98	1.79	PDB header:hydrolase	Chain: C: PDB Molecule:metallo-beta-lactamase domain-containing protein 1 1;
507	9e04f3bb101c9971	c7ev5A_	100	35	96	1.44	PDB header:hydrolase	Chain: A: PDB Molecule:lactamase_b domain-containing protein;
508	06ff95aaa38342de	d2dkfa1	100	36	99	Metallo-hydrolase/oxidoreductase	Metallo-hydrolase/oxidoreductase	beta-CASP RNA-metabolising hydrolases
509	60f75409fd3bcccd	c7ev5A_	100	34	97	1.44	PDB header:hydrolase	Chain: A: PDB Molecule:lactamase_b domain-containing protein;
510	308422c85d903709	c3zq4C_	100	37	99	3	PDB header:hydrolase	Chain: C: PDB Molecule:ribonuclease j 1;
511	4b42e29c0a1fdb75	c7ev5A_	100	36	99	1.44	PDB header:hydrolase	Chain: A: PDB Molecule:lactamase_b domain-containing protein;
512	0e26dd3b2858babc	c3bk2A_	100	34	99	2.1	PDB header:hydrolase	Chain: A: PDB Molecule:metal dependent hydrolase;
513	769aa449b27ea39f	d2dkfa1	100	40	99	Metallo-hydrolase/oxidoreductase	Metallo-hydrolase/oxidoreductase	beta-CASP RNA-metabolising hydrolases
514	aea3cb60fcd922b4	c3zq4C_	100	36	99	3	PDB header:hydrolase	Chain: C: PDB Molecule:ribonuclease j 1;
515	587ab57d1dcdcf99	c4v0hC_	100	31	97	1.79	PDB header:hydrolase	Chain: C: PDB Molecule:metallo-beta-lactamase domain-containing protein 1 1;
516	45bcdd2cce99ee28	c2xf4A_	100	29	99	2.3	PDB header:hydrolase	Chain: A: PDB Molecule:hydroxyacylglutathione hydrolase;
517	91a6f9ad98752381	c4v0hC_	100	34	98	1.79	PDB header:hydrolase	Chain: C: PDB Molecule:metallo-beta-lactamase domain-containing protein 1 1;
518	7bcf0d576887c073	c3bk2A_	100	37	99	2.1	PDB header:hydrolase	Chain: A: PDB Molecule:metal dependent hydrolase;
519	bf38d41cea08c510	c7ev5A_	100	33	98	1.44	PDB header:hydrolase	Chain: A: PDB Molecule:lactamase_b domain-containing protein;
520	42f5880519d916d7	c7ev5A_	100	35	97	1.44	PDB header:hydrolase	Chain: A: PDB Molecule:lactamase_b domain-containing protein;
521	5909223b7e362d01	c3zq4C_	100	38	99	3	PDB header:hydrolase	Chain: C: PDB Molecule:ribonuclease j 1;
522	7f2487663838d0e5	c2zwrA_	100	32	98	2.2	PDB header:hydrolase	Chain: A: PDB Molecule:metallo-beta-lactamase superfamily protein;
523	68e09859b1b219d7	c7ev5A_	100	36	99	1.44	PDB header:hydrolase	Chain: A: PDB Molecule:lactamase_b domain-containing protein;
524	f7c6dc8597352075	c3bk2A_	100	34	99	2.1	PDB header:hydrolase	Chain: A: PDB Molecule:metal dependent hydrolase;
525	2acefb3c6e23df0f	c3zq4C_	100	36	99	3	PDB header:hydrolase	Chain: C: PDB Molecule:ribonuclease j 1;
526	e86f03f3ec88786a	c4v0hC_	100	31	97	1.79	PDB header:hydrolase	Chain: C: PDB Molecule:metallo-beta-lactamase domain-containing protein 1 1;
527	2cd8424593a1e9a5	c7ev5A_	100	33	87	1.44	PDB header:hydrolase	Chain: A: PDB Molecule:lactamase_b domain-containing protein;
528	2e9a70b835513c24	c4v0hC_	100	32	97	1.79	PDB header:hydrolase	Chain: C: PDB Molecule:metallo-beta-lactamase domain-containing protein 1 1;
529	c5d1d8261c181b39	c3zq4C_	100	38	99	3	PDB header:hydrolase	Chain: C: PDB Molecule:ribonuclease j 1;
530	4051829535fde176	c4v0hC_	100	36	95	1.79	PDB header:hydrolase	Chain: C: PDB Molecule:metallo-beta-lactamase domain-containing protein 1 1;
531	5a12d50773d2abb5	c4v0hC_	100	34	98	1.79	PDB header:hydrolase	Chain: C: PDB Molecule:metallo-beta-lactamase domain-containing protein 1 1;
532	d3e1471b5fffe7f5	c7ev5A_	100	32	98	1.44	PDB header:hydrolase	Chain: A: PDB Molecule:lactamase_b domain-containing protein;
533	affd0597ce1de2a3	c2zwrA_	100	38	98	2.2	PDB header:hydrolase	Chain: A: PDB Molecule:metallo-beta-lactamase superfamily protein;
534	c7c0c09eea1571d5	c3bk2A_	100	34	99	2.1	PDB header:hydrolase	Chain: A: PDB Molecule:metal dependent hydrolase;
535	e4d0524ac7c7557f	c3zq4C_	100	37	99	3	PDB header:hydrolase	Chain: C: PDB Molecule:ribonuclease j 1;
536	d1226505eb22b7f8	d2dkfa1	100	36	99	Metallo-hydrolase/oxidoreductase	Metallo-hydrolase/oxidoreductase	beta-CASP RNA-metabolising hydrolases
537	253689c4565a4803	c7ev5A_	100	34	97	1.44	PDB header:hydrolase	Chain: A: PDB Molecule:lactamase_b domain-containing protein;
538	4a268d37744e82f6	c7ev5A_	100	32	98	1.44	PDB header:hydrolase	Chain: A: PDB Molecule:lactamase_b domain-containing protein;
539	0f9a5e2318fd46f9	c3zq4C_	100	36	96	3	PDB header:hydrolase	Chain: C: PDB Molecule:ribonuclease j 1;
540	7998805933663ac2	c7ev5A_	100	35	96	1.44	PDB header:hydrolase	Chain: A: PDB Molecule:lactamase_b domain-containing protein;
541	734a06f9fa97b776	c3zq4C_	100	36	99	3	PDB header:hydrolase	Chain: C: PDB Molecule:ribonuclease j 1;
542	7ef860db0581a43a	c2xf4A_	100	33	99	2.3	PDB header:hydrolase	Chain: A: PDB Molecule:hydroxyacylglutathione hydrolase;
543	8312428a0c72e354	c7ev5A_	100	35	96	1.44	PDB header:hydrolase	Chain: A: PDB Molecule:lactamase_b domain-containing protein;
544	85e4dc99b3b6f464	c3zq4C_	100	36	96	3	PDB header:hydrolase	Chain: C: PDB Molecule:ribonuclease j 1;
545	36053a8b002d6077	d2dkfa1	100	34	99	Metallo-hydrolase/oxidoreductase	Metallo-hydrolase/oxidoreductase	beta-CASP RNA-metabolising hydrolases
546	14f1cbab7d2727a7	c3zq4C_	100	36	99	3	PDB header:hydrolase	Chain: C: PDB Molecule:ribonuclease j 1;
547	bbb23b8dc7bb4bf1	c3zq4C_	100	36	99	3	PDB header:hydrolase	Chain: C: PDB Molecule:ribonuclease j 1;
548	146f2c50e5461e71	c3zq4C_	100	36	99	3	PDB header:hydrolase	Chain: C: PDB Molecule:ribonuclease j 1;
549	9378c1834489049d	c2xf4A_	100	33	99	2.3	PDB header:hydrolase	Chain: A: PDB Molecule:hydroxyacylglutathione hydrolase;
550	cd253613606d343c	c3bk2A_	100	38	99	2.1	PDB header:hydrolase	Chain: A: PDB Molecule:metal dependent hydrolase;
551	a876fa67f044547a	c6k6sA_	100	40	94	2.99	PDB header:metal binding protein	Chain: A: PDB Molecule:ribonuclease j 1;
552	b551b23c5ef9ad7a	c4v0hC_	100	30	96	1.79	PDB header:hydrolase	Chain: C: PDB Molecule:metallo-beta-lactamase domain-containing protein 1 1;
553	177fb5599c677708	c2zwrA_	100	37	98	2.2	PDB header:hydrolase	Chain: A: PDB Molecule:metallo-beta-lactamase superfamily protein;
554	57c85ec806741593	c2zwrA_	100	37	98	2.2	PDB header:hydrolase	Chain: A: PDB Molecule:metallo-beta-lactamase superfamily protein;
555	199fe7a57635aeda	c2xf4A_	100	33	97	2.3	PDB header:hydrolase	Chain: A: PDB Molecule:hydroxyacylglutathione hydrolase;
556	b99700a780846da2	c3bk2A_	100	36	99	2.1	PDB header:hydrolase	Chain: A: PDB Molecule:metal dependent hydrolase;
557	5efdd1ee77c740db	c3zq4C_	100	38	99	3	PDB header:hydrolase	Chain: C: PDB Molecule:ribonuclease j 1;
558	615f13f912f293db	c3zq4C_	100	38	99	3	PDB header:hydrolase	Chain: C: PDB Molecule:ribonuclease j 1;
559	1e8a1a155603a0bb	c3zq4C_	100	38	99	3	PDB header:hydrolase	Chain: C: PDB Molecule:ribonuclease j 1;
560	ca2a66fcbc9e66f6	c3zq4C_	100	38	99	3	PDB header:hydrolase	Chain: C: PDB Molecule:ribonuclease j 1;
561	1b048a1d1557b508	c3bk2A_	100	42	97	2.1	PDB header:hydrolase	Chain: A: PDB Molecule:metal dependent hydrolase;
562	9549e3c6a58dc2ac	c2zwrA_	100	33	98	2.2	PDB header:hydrolase	Chain: A: PDB Molecule:metallo-beta-lactamase superfamily protein;
563	fa87c8c5a6510441	c3zq4C_	100	41	97	3	PDB header:hydrolase	Chain: C: PDB Molecule:ribonuclease j 1;
564	6b243a6d486b57b5	c3zq4C_	100	41	97	3	PDB header:hydrolase	Chain: C: PDB Molecule:ribonuclease j 1;
565	48c9974c524f7eea	c3zq4C_	100	40	96	3	PDB header:hydrolase	Chain: C: PDB Molecule:ribonuclease j 1;
566	020a2a4d653e23d6	c4v0hC_	100	35	97	1.79	PDB header:hydrolase	Chain: C: PDB Molecule:metallo-beta-lactamase domain-containing protein 1 1;
567	caeb0e2d695c50a1	c3zq4C_	100	40	97	3	PDB header:hydrolase	Chain: C: PDB Molecule:ribonuclease j 1;
568	42f15ffed8d5c627	c3zq4C_	100	40	98	3	PDB header:hydrolase	Chain: C: PDB Molecule:ribonuclease j 1;
569	11bb42e9b5522e8f	c3bk2A_	100	40	97	2.1	PDB header:hydrolase	Chain: A: PDB Molecule:metal dependent hydrolase;
570	4378d3376ebaa645	c3bk2A_	100	43	95	2.1	PDB header:hydrolase	Chain: A: PDB Molecule:metal dependent hydrolase;
571	5557ae2464a328af	c3zq4C_	100	40	97	3	PDB header:hydrolase	Chain: C: PDB Molecule:ribonuclease j 1;
572	2c4d0bd4d1c3f7ff	c3zq4C_	100	44	97	3	PDB header:hydrolase	Chain: C: PDB Molecule:ribonuclease j 1;
573	53589e2bdb9c1ba7	c3zq4C_	100	44	97	3	PDB header:hydrolase	Chain: C: PDB Molecule:ribonuclease j 1;
574	e8cb087aa2664903	c3zq4C_	100	44	97	3	PDB header:hydrolase	Chain: C: PDB Molecule:ribonuclease j 1;
575	05ad580802ef4e77	c3bk2A_	100	42	97	2.1	PDB header:hydrolase	Chain: A: PDB Molecule:metal dependent hydrolase;
576	ad8c8a12687d849c	c3zq4C_	100	44	97	3	PDB header:hydrolase	Chain: C: PDB Molecule:ribonuclease j 1;
577	c114938cdd0a5a13	c3zq4C_	100	36	99	3	PDB header:hydrolase	Chain: C: PDB Molecule:ribonuclease j 1;
578	ad42f1b2772459ee	c7ev5A_	100	34	96	1.44	PDB header:hydrolase	Chain: A: PDB Molecule:lactamase_b domain-containing protein;
579	568106d3bb25ebe0	c3zq4C_	100	36	99	3	PDB header:hydrolase	Chain: C: PDB Molecule:ribonuclease j 1;
580	2eca08a13e6a2c69	c2zwrA_	100	33	98	2.2	PDB header:hydrolase	Chain: A: PDB Molecule:metallo-beta-lactamase superfamily protein;
581	f04deb186a53fc92	c3bk2A_	100	42	97	2.1	PDB header:hydrolase	Chain: A: PDB Molecule:metal dependent hydrolase;
582	d554c77e32bb2a48	c3zq4C_	100	42	96	3	PDB header:hydrolase	Chain: C: PDB Molecule:ribonuclease j 1;
583	9abb554e9a4cac08	c7dckB_	100	39	83	2.34	PDB header:hydrolase	Chain: B: PDB Molecule:lactamase_b domain-containing protein;
584	0a625932d80fdb45	c3zq4C_	100	35	92	3	PDB header:hydrolase	Chain: C: PDB Molecule:ribonuclease j 1;
585	09b28314379c3e6e	c2zwrA_	100	32	96	2.2	PDB header:hydrolase	Chain: A: PDB Molecule:metallo-beta-lactamase superfamily protein;
586	2bc381fd71d27249	c2zwrA_	100	33	93	2.2	PDB header:hydrolase	Chain: A: PDB Molecule:metallo-beta-lactamase superfamily protein;
587	7fdc66a96ce749f6	c7ev5A_	100	32	87	1.44	PDB header:hydrolase	Chain: A: PDB Molecule:lactamase_b domain-containing protein;
588	739ae8d7ac3715d7	c2xf4A_	100	31	96	2.3	PDB header:hydrolase	Chain: A: PDB Molecule:hydroxyacylglutathione hydrolase;
589	d32ea0bf9b91b837	d2dkfa1	100	33	99	Metallo-hydrolase/oxidoreductase	Metallo-hydrolase/oxidoreductase	beta-CASP RNA-metabolising hydrolases
590	c61fd52414670bda	c2zwrA_	100	29	98	2.2	PDB header:hydrolase	Chain: A: PDB Molecule:metallo-beta-lactamase superfamily protein;
591	4fe7c3c2b866ea0a	c2xf4A_	100	32	99	2.3	PDB header:hydrolase	Chain: A: PDB Molecule:hydroxyacylglutathione hydrolase;
592	cc9b799d8bbe393e	c3tp9B_	100	32	98	2.7	PDB header:hydrolase	Chain: B: PDB Molecule:beta-lactamase and rhodanese domain protein;
593	e84bb5dfcc770da0	c2zwrA_	100	37	98	2.2	PDB header:hydrolase	Chain: A: PDB Molecule:metallo-beta-lactamase superfamily protein;
594	68bebac04d1f7d25	c7ev5A_	100	33	96	1.44	PDB header:hydrolase	Chain: A: PDB Molecule:lactamase_b domain-containing protein;
595	9143099c63229876	c3zq4C_	100	38	99	3	PDB header:hydrolase	Chain: C: PDB Molecule:ribonuclease j 1;
596	92cb9e547f528c4f	c4v0hC_	100	31	96	1.79	PDB header:hydrolase	Chain: C: PDB Molecule:metallo-beta-lactamase domain-containing protein 1 1;
597	4998d7486e44e5e8	c2zwrA_	100	37	96	2.2	PDB header:hydrolase	Chain: A: PDB Molecule:metallo-beta-lactamase superfamily protein;
598	47db8b42147ebed0	c7ev5A_	100	34	97	1.44	PDB header:hydrolase	Chain: A: PDB Molecule:lactamase_b domain-containing protein;
599	6cc8f902b2a02ca1	c2xf4A_	100	32	99	2.3	PDB header:hydrolase	Chain: A: PDB Molecule:hydroxyacylglutathione hydrolase;
600	5e49c4367776c9fc	c2xf4A_	100	32	99	2.3	PDB header:hydrolase	Chain: A: PDB Molecule:hydroxyacylglutathione hydrolase;
601	2f2b32803cf361b9	c7ev5A_	100	33	96	1.44	PDB header:hydrolase	Chain: A: PDB Molecule:lactamase_b domain-containing protein;
602	074a258d47f40682	c4zo3A_	99.9	22	92	1.67	PDB header:hydrolase	Chain: A: PDB Molecule:acylhomoserine lactonase;
603	6101435d7eb10410	c2xf4A_	100	32	99	2.3	PDB header:hydrolase	Chain: A: PDB Molecule:hydroxyacylglutathione hydrolase;
604	c96ff85fe7394e30	c4zo3A_	99.9	22	92	1.67	PDB header:hydrolase	Chain: A: PDB Molecule:acylhomoserine lactonase;
605	6ed4d41941d43aba	c2zwrA_	100	35	96	2.2	PDB header:hydrolase	Chain: A: PDB Molecule:metallo-beta-lactamase superfamily protein;
606	b75061477f9c96a1	c2zwrA_	100	36	99	2.2	PDB header:hydrolase	Chain: A: PDB Molecule:metallo-beta-lactamase superfamily protein;
607	619c0ad0ae87c308	c2zwrA_	100	39	98	2.2	PDB header:hydrolase	Chain: A: PDB Molecule:metallo-beta-lactamase superfamily protein;
608	7450093a2dedfc4a	c2zwrA_	100	31	98	2.2	PDB header:hydrolase	Chain: A: PDB Molecule:metallo-beta-lactamase superfamily protein;
609	bc88ac210af5c688	c2xf4A_	100	33	98	2.3	PDB header:hydrolase	Chain: A: PDB Molecule:hydroxyacylglutathione hydrolase;
610	438e1f9561659b14	c7ev5A_	100	35	97	1.44	PDB header:hydrolase	Chain: A: PDB Molecule:lactamase_b domain-containing protein;
611	43f9ebb321a02173	d2dkfa1	100	36	99	Metallo-hydrolase/oxidoreductase	Metallo-hydrolase/oxidoreductase	beta-CASP RNA-metabolising hydrolases
612	980e9d84725e347d	c2xf4A_	100	32	99	2.3	PDB header:hydrolase	Chain: A: PDB Molecule:hydroxyacylglutathione hydrolase;
613	cdd7e94b19f41f52	c2xf4A_	100	32	99	2.3	PDB header:hydrolase	Chain: A: PDB Molecule:hydroxyacylglutathione hydrolase;
614	fcdf86276ecb42e8	c7ev5A_	100	35	97	1.44	PDB header:hydrolase	Chain: A: PDB Molecule:lactamase_b domain-containing protein;
615	1b1fdfdb4684d246	d2dkfa1	100	36	99	Metallo-hydrolase/oxidoreductase	Metallo-hydrolase/oxidoreductase	beta-CASP RNA-metabolising hydrolases
616	ddca75f4e9326821	c2xf4A_	100	32	99	2.3	PDB header:hydrolase	Chain: A: PDB Molecule:hydroxyacylglutathione hydrolase;
617	30048ea26ecb0e19	c7ev5A_	100	34	97	1.44	PDB header:hydrolase	Chain: A: PDB Molecule:lactamase_b domain-containing protein;
618	1a691a0ac49fe895	c2xf4A_	100	32	99	2.3	PDB header:hydrolase	Chain: A: PDB Molecule:hydroxyacylglutathione hydrolase;
619	7b9d1431758fe168	c7ev5A_	100	32	96	1.44	PDB header:hydrolase	Chain: A: PDB Molecule:lactamase_b domain-containing protein;
620	e50dacb3918de67d	d1vmea2	99.9	28	87	Metallo-hydrolase/oxidoreductase	Metallo-hydrolase/oxidoreductase	ROO N-terminal domain-like
621	ded99696a923a023	c2zwrA_	100	36	97	2.2	PDB header:hydrolase	Chain: A: PDB Molecule:metallo-beta-lactamase superfamily protein;
622	f610b87f70c54e37	c3h3eA_	100	39	91	2.75	PDB header:structural genomics, metal binding prote	Chain: A: PDB Molecule:uncharacterized protein tm1679;
623	a0e4870897e9fa2c	c2zwrA_	100	32	96	2.2	PDB header:hydrolase	Chain: A: PDB Molecule:metallo-beta-lactamase superfamily protein;
624	9574b75a0b0f587f	c2zwrA_	100	36	98	2.2	PDB header:hydrolase	Chain: A: PDB Molecule:metallo-beta-lactamase superfamily protein;
625	1ac21a858473fa53	c7dckB_	100	39	83	2.34	PDB header:hydrolase	Chain: B: PDB Molecule:lactamase_b domain-containing protein;
626	83efdd36e2fbc37d	d2dkfa1	99.9	45	91	Metallo-hydrolase/oxidoreductase	Metallo-hydrolase/oxidoreductase	beta-CASP RNA-metabolising hydrolases
627	0234048525f19552	c7ev5A_	100	30	93	1.44	PDB header:hydrolase	Chain: A: PDB Molecule:lactamase_b domain-containing protein;
628	f01082138e881712	c2zwrA_	100	35	93	2.2	PDB header:hydrolase	Chain: A: PDB Molecule:metallo-beta-lactamase superfamily protein;
629	f7abb1a86ce10a3e	c7l0bD_	100	36	99	1.65	PDB header:hydrolase	Chain: D: PDB Molecule:hydroxyacylglutathione hydrolase;
630	6b76f4856fb46da9	c2zwrA_	100	34	91	2.2	PDB header:hydrolase	Chain: A: PDB Molecule:metallo-beta-lactamase superfamily protein;
631	72da6eab34208777	c2zwrA_	100	33	97	2.2	PDB header:hydrolase	Chain: A: PDB Molecule:metallo-beta-lactamase superfamily protein;
632	c7a0011d9c4d429f	d2dkfa1	100	37	97	Metallo-hydrolase/oxidoreductase	Metallo-hydrolase/oxidoreductase	beta-CASP RNA-metabolising hydrolases
633	9123c5cc387c377a	c3zq4C_	100	34	98	3	PDB header:hydrolase	Chain: C: PDB Molecule:ribonuclease j 1;
634	f362ddf5764f709e	c2zwrA_	100	32	96	2.2	PDB header:hydrolase	Chain: A: PDB Molecule:metallo-beta-lactamase superfamily protein;
635	42bb8d5dcd1d49fa	c7ev5A_	100	42	97	1.44	PDB header:hydrolase	Chain: A: PDB Molecule:lactamase_b domain-containing protein;
636	3fd90a6fa4767f97	c4v0hC_	100	33	97	1.79	PDB header:hydrolase	Chain: C: PDB Molecule:metallo-beta-lactamase domain-containing protein 1 1;
637	9ed8d8a2d02dcf76	d2dkfa1	100	38	99	Metallo-hydrolase/oxidoreductase	Metallo-hydrolase/oxidoreductase	beta-CASP RNA-metabolising hydrolases
638	db1ad2a4227bea5e	c3zq4C_	100	38	98	3	PDB header:hydrolase	Chain: C: PDB Molecule:ribonuclease j 1;
639	d1523b0fd3ad4dea	c7dckB_	100	38	98	2.34	PDB header:hydrolase	Chain: B: PDB Molecule:lactamase_b domain-containing protein;
640	4013f762563ca6bc	c3zq4C_	100	33	98	3	PDB header:hydrolase	Chain: C: PDB Molecule:ribonuclease j 1;
641	cd7ffc96f1c2018d	d2dkfa1	100	34	99	Metallo-hydrolase/oxidoreductase	Metallo-hydrolase/oxidoreductase	beta-CASP RNA-metabolising hydrolases
642	9bad13de84eec4fb	c1zkpD_	100	26	99	1.5	PDB header:structural genomics, unknown function	Chain: D: PDB Molecule:hypothetical protein ba1088;
643	1d74d9535bfb529f	c3r2uC_	100	36	98	2.1	PDB header:hydrolase	Chain: C: PDB Molecule:metallo-beta-lactamase family protein;
644	c47680e06558f161	c3zq4C_	100	39	99	3	PDB header:hydrolase	Chain: C: PDB Molecule:ribonuclease j 1;
645	5af7ae6269231aa3	c7ev5A_	100	36	97	1.44	PDB header:hydrolase	Chain: A: PDB Molecule:lactamase_b domain-containing protein;
646	48e3f85410608e9d	c7ev5A_	100	32	93	1.44	PDB header:hydrolase	Chain: A: PDB Molecule:lactamase_b domain-containing protein;
647	786a56f736037d94	c7ev5A_	100	36	96	1.44	PDB header:hydrolase	Chain: A: PDB Molecule:lactamase_b domain-containing protein;
648	3b76a3eada765abc	d1vmea2	99.9	27	86	Metallo-hydrolase/oxidoreductase	Metallo-hydrolase/oxidoreductase	ROO N-terminal domain-like
649	80cd80bfc4730b04	c2zwrA_	100	33	98	2.2	PDB header:hydrolase	Chain: A: PDB Molecule:metallo-beta-lactamase superfamily protein;
650	f3f03e957d783ccc	c2zwrA_	100	34	97	2.2	PDB header:hydrolase	Chain: A: PDB Molecule:metallo-beta-lactamase superfamily protein;
651	fbbb67d6bf3b8ac1	d1y44a1	100	24	99	Metallo-hydrolase/oxidoreductase	Metallo-hydrolase/oxidoreductase	RNase Z-like
652	e5e2a39957337293	c3zq4C_	100	40	99	3	PDB header:hydrolase	Chain: C: PDB Molecule:ribonuclease j 1;
653	2a9299dfc95430b8	c2zwrA_	100	39	98	2.2	PDB header:hydrolase	Chain: A: PDB Molecule:metallo-beta-lactamase superfamily protein;
654	23d28e15410d5923	d1vmea2	99.9	27	86	Metallo-hydrolase/oxidoreductase	Metallo-hydrolase/oxidoreductase	ROO N-terminal domain-like
655	80f0396c927eb402	c7ev5A_	100	36	96	1.44	PDB header:hydrolase	Chain: A: PDB Molecule:lactamase_b domain-containing protein;
656	be0e84596c3da80e	c3h3eA_	100	30	99	2.75	PDB header:structural genomics, metal binding prote	Chain: A: PDB Molecule:uncharacterized protein tm1679;
657	5e0b5add8813a569	c7ev5A_	100	32	87	1.44	PDB header:hydrolase	Chain: A: PDB Molecule:lactamase_b domain-containing protein;
658	f5cd1e6504587c57	c2zwrA_	100	34	98	2.2	PDB header:hydrolase	Chain: A: PDB Molecule:metallo-beta-lactamase superfamily protein;
659	3183eb557cc80c4c	c7ev5A_	100	36	97	1.44	PDB header:hydrolase	Chain: A: PDB Molecule:lactamase_b domain-containing protein;
660	dca7952a076581c9	c7ev5A_	100	32	87	1.44	PDB header:hydrolase	Chain: A: PDB Molecule:lactamase_b domain-containing protein;
661	8a58786bbe69a9df	c4v0hC_	100	34	97	1.79	PDB header:hydrolase	Chain: C: PDB Molecule:metallo-beta-lactamase domain-containing protein 1 1;
662	7aaa47e6e50dfe80	c2zwrA_	100	33	93	2.2	PDB header:hydrolase	Chain: A: PDB Molecule:metallo-beta-lactamase superfamily protein;
663	96be6c827c488892	c2zwrA_	100	39	98	2.2	PDB header:hydrolase	Chain: A: PDB Molecule:metallo-beta-lactamase superfamily protein;
664	5a7d0a1021fda381	c3zq4C_	100	39	99	3	PDB header:hydrolase	Chain: C: PDB Molecule:ribonuclease j 1;
665	d9e54da21c45eecf	c3r2uC_	100	36	98	2.1	PDB header:hydrolase	Chain: C: PDB Molecule:metallo-beta-lactamase family protein;
666	98b828f0fadf22cb	c2zwrA_	100	37	99	2.2	PDB header:hydrolase	Chain: A: PDB Molecule:metallo-beta-lactamase superfamily protein;
667	59fc431682dc005d	c3h3eA_	100	32	98	2.75	PDB header:structural genomics, metal binding prote	Chain: A: PDB Molecule:uncharacterized protein tm1679;
668	20363509813e5457	c7l0bD_	100	36	99	1.65	PDB header:hydrolase	Chain: D: PDB Molecule:hydroxyacylglutathione hydrolase;
669	8b9d415bd5b039db	c2zwrA_	100	34	91	2.2	PDB header:hydrolase	Chain: A: PDB Molecule:metallo-beta-lactamase superfamily protein;
670	0abc9bc7ae4233dc	d1vmea2	99.9	27	86	Metallo-hydrolase/oxidoreductase	Metallo-hydrolase/oxidoreductase	ROO N-terminal domain-like
671	dbe4492f294a8f7e	c2zwrA_	100	35	97	2.2	PDB header:hydrolase	Chain: A: PDB Molecule:metallo-beta-lactamase superfamily protein;
672	7fd591a70a493d3f	c2zwrA_	100	35	99	2.2	PDB header:hydrolase	Chain: A: PDB Molecule:metallo-beta-lactamase superfamily protein;
673	32414ba3ad922fed	c2zwrA_	100	36	97	2.2	PDB header:hydrolase	Chain: A: PDB Molecule:metallo-beta-lactamase superfamily protein;
674	d39b9797a466f914	c3h3eA_	100	28	96	2.75	PDB header:structural genomics, metal binding prote	Chain: A: PDB Molecule:uncharacterized protein tm1679;
675	4522fa52e229c066	c7dckB_	100	39	83	2.34	PDB header:hydrolase	Chain: B: PDB Molecule:lactamase_b domain-containing protein;
676	ef83f2e86e726e15	c2zwrA_	100	36	97	2.2	PDB header:hydrolase	Chain: A: PDB Molecule:metallo-beta-lactamase superfamily protein;
677	39757a4d2daa3ec5	c7ev5A_	100	33	97	1.44	PDB header:hydrolase	Chain: A: PDB Molecule:lactamase_b domain-containing protein;
678	4d7f28d31137fc0b	d1y44a1	100	24	99	Metallo-hydrolase/oxidoreductase	Metallo-hydrolase/oxidoreductase	RNase Z-like
679	695e8365effcf69d	d1vmea2	99.9	27	86	Metallo-hydrolase/oxidoreductase	Metallo-hydrolase/oxidoreductase	ROO N-terminal domain-like
680	b10c72600e053c40	c7ev5A_	100	36	96	1.44	PDB header:hydrolase	Chain: A: PDB Molecule:lactamase_b domain-containing protein;
681	0c80392016350a46	c2zwrA_	100	34	98	2.2	PDB header:hydrolase	Chain: A: PDB Molecule:metallo-beta-lactamase superfamily protein;
682	1655d43ad77136d9	c3h3eA_	100	29	96	2.75	PDB header:structural genomics, metal binding prote	Chain: A: PDB Molecule:uncharacterized protein tm1679;
683	47a2aff778354a38	c2zwrA_	100	36	97	2.2	PDB header:hydrolase	Chain: A: PDB Molecule:metallo-beta-lactamase superfamily protein;
684	123a72f9d207b392	d1y44a1	100	24	99	Metallo-hydrolase/oxidoreductase	Metallo-hydrolase/oxidoreductase	RNase Z-like
685	692af1d77ae06cbe	c4v0hC_	100	34	97	1.79	PDB header:hydrolase	Chain: C: PDB Molecule:metallo-beta-lactamase domain-containing protein 1 1;
686	52fa587298309998	c2zwrA_	100	33	93	2.2	PDB header:hydrolase	Chain: A: PDB Molecule:metallo-beta-lactamase superfamily protein;
687	a8f23a5bb3bb95f6	c2zwrA_	100	33	97	2.2	PDB header:hydrolase	Chain: A: PDB Molecule:metallo-beta-lactamase superfamily protein;
688	cbafeb7787a4e195	c2zwrA_	100	36	97	2.2	PDB header:hydrolase	Chain: A: PDB Molecule:metallo-beta-lactamase superfamily protein;
689	e4ff5796ad4da50c	c3h3eA_	100	30	99	2.75	PDB header:structural genomics, metal binding prote	Chain: A: PDB Molecule:uncharacterized protein tm1679;
690	acc4535e1c45c931	c2zwrA_	100	34	98	2.2	PDB header:hydrolase	Chain: A: PDB Molecule:metallo-beta-lactamase superfamily protein;
691	f72036551bc84cdf	c2zwrA_	100	35	98	2.2	PDB header:hydrolase	Chain: A: PDB Molecule:metallo-beta-lactamase superfamily protein;
692	18dc5c24abdb2181	d1y44a1	100	24	99	Metallo-hydrolase/oxidoreductase	Metallo-hydrolase/oxidoreductase	RNase Z-like
693	97947622bcec1f12	c3bk2A_	100	37	98	2.1	PDB header:hydrolase	Chain: A: PDB Molecule:metal dependent hydrolase;
694	34dc44a7ea4dcfa9	c7ev5A_	100	33	88	1.44	PDB header:hydrolase	Chain: A: PDB Molecule:lactamase_b domain-containing protein;
695	3178dda0c02278e6	c2zwrA_	100	32	96	2.2	PDB header:hydrolase	Chain: A: PDB Molecule:metallo-beta-lactamase superfamily protein;
696	dcdc83f23e645643	c2zwrA_	100	33	97	2.2	PDB header:hydrolase	Chain: A: PDB Molecule:metallo-beta-lactamase superfamily protein;
697	c8085eec307f73e8	c3h3eA_	100	30	99	2.75	PDB header:structural genomics, metal binding prote	Chain: A: PDB Molecule:uncharacterized protein tm1679;
698	431c506c2440227c	d1vmea2	99.9	27	86	Metallo-hydrolase/oxidoreductase	Metallo-hydrolase/oxidoreductase	ROO N-terminal domain-like
699	42c4352e0fd647c6	c7ev5A_	100	36	96	1.44	PDB header:hydrolase	Chain: A: PDB Molecule:lactamase_b domain-containing protein;
700	46b320c141250e6f	c2zwrA_	99.9	32	97	2.2	PDB header:hydrolase	Chain: A: PDB Molecule:metallo-beta-lactamase superfamily protein;
701	1ba91967ffdde30f	c7ev5A_	99.7	36	90	1.44	PDB header:hydrolase	Chain: A: PDB Molecule:lactamase_b domain-containing protein;
702	a6c8f54b86a2b9ba	c2zwrA_	100	32	96	2.2	PDB header:hydrolase	Chain: A: PDB Molecule:metallo-beta-lactamase superfamily protein;
703	cf40db627997ec49	c2zwrA_	100	34	97	2.2	PDB header:hydrolase	Chain: A: PDB Molecule:metallo-beta-lactamase superfamily protein;
704	30c9411ac9dee2d0	c6k6sA_	100	43	82	2.99	PDB header:metal binding protein	Chain: A: PDB Molecule:ribonuclease j 1;
705	e42f0f33f2e4a658	c2zwrA_	100	33	97	2.2	PDB header:hydrolase	Chain: A: PDB Molecule:metallo-beta-lactamase superfamily protein;
706	2bfdba1d31cd0826	c2zwrA_	100	35	98	2.2	PDB header:hydrolase	Chain: A: PDB Molecule:metallo-beta-lactamase superfamily protein;
707	0e591538189aaaa7	c2zwrA_	100	34	98	2.2	PDB header:hydrolase	Chain: A: PDB Molecule:metallo-beta-lactamase superfamily protein;
708	68be5036b9e3717b	c2zwrA_	100	33	97	2.2	PDB header:hydrolase	Chain: A: PDB Molecule:metallo-beta-lactamase superfamily protein;
709	7e1284c2aa1cbaa8	c1zkpD_	100	26	99	1.5	PDB header:structural genomics, unknown function	Chain: D: PDB Molecule:hypothetical protein ba1088;
710	b06dd91e68a93fb7	c3r2uC_	100	36	98	2.1	PDB header:hydrolase	Chain: C: PDB Molecule:metallo-beta-lactamase family protein;
711	86a5d803fb82d19b	c2zwrA_	100	36	98	2.2	PDB header:hydrolase	Chain: A: PDB Molecule:metallo-beta-lactamase superfamily protein;
712	fe5291db88b9f4cd	c2zwrA_	100	36	95	2.2	PDB header:hydrolase	Chain: A: PDB Molecule:metallo-beta-lactamase superfamily protein;
713	a5c11dfa1656b5e7	c7ev5A_	100	34	97	1.44	PDB header:hydrolase	Chain: A: PDB Molecule:lactamase_b domain-containing protein;
714	a74c6323112646ea	c7ev5A_	100	36	96	1.44	PDB header:hydrolase	Chain: A: PDB Molecule:lactamase_b domain-containing protein;
715	18d787506bb9f6c2	c3h3eA_	100	30	99	2.75	PDB header:structural genomics, metal binding prote	Chain: A: PDB Molecule:uncharacterized protein tm1679;
716	e0952c24d3576283	d1vmea2	99.9	27	86	Metallo-hydrolase/oxidoreductase	Metallo-hydrolase/oxidoreductase	ROO N-terminal domain-like
717	01944bd2e37f1d76	c2zwrA_	100	35	98	2.2	PDB header:hydrolase	Chain: A: PDB Molecule:metallo-beta-lactamase superfamily protein;
718	b975e337fdb5ebbd	c2zwrA_	100	34	98	2.2	PDB header:hydrolase	Chain: A: PDB Molecule:metallo-beta-lactamase superfamily protein;
719	13f73901d0fe05ba	c4v0hC_	100	34	97	1.79	PDB header:hydrolase	Chain: C: PDB Molecule:metallo-beta-lactamase domain-containing protein 1 1;
720	2d66f5149fb97ff0	c2zwrA_	100	33	93	2.2	PDB header:hydrolase	Chain: A: PDB Molecule:metallo-beta-lactamase superfamily protein;
721	1b771718591f5546	c2zwrA_	100	36	98	2.2	PDB header:hydrolase	Chain: A: PDB Molecule:metallo-beta-lactamase superfamily protein;
722	261e8ed2486c437d	c7dckB_	100	39	83	2.34	PDB header:hydrolase	Chain: B: PDB Molecule:lactamase_b domain-containing protein;
723	71e808c65148009b	c3zq4C_	100	38	99	3	PDB header:hydrolase	Chain: C: PDB Molecule:ribonuclease j 1;
724	f8d69184586f3e36	c2p4zA_	100	26	93	2.1	PDB header:hydrolase	Chain: A: PDB Molecule:metal-dependent hydrolases of the beta-lactamase
725	2a3223bf9d12279b	d2dkfa1	100	36	99	Metallo-hydrolase/oxidoreductase	Metallo-hydrolase/oxidoreductase	beta-CASP RNA-metabolising hydrolases
726	64c08fbc81c826ed	c2zwrA_	100	35	97	2.2	PDB header:hydrolase	Chain: A: PDB Molecule:metallo-beta-lactamase superfamily protein;
727	5e6c21c7faca48dc	c2zwrA_	99.9	32	98	2.2	PDB header:hydrolase	Chain: A: PDB Molecule:metallo-beta-lactamase superfamily protein;
728	2c6b9f515e3d15b9	c4v0hC_	100	33	84	1.79	PDB header:hydrolase	Chain: C: PDB Molecule:metallo-beta-lactamase domain-containing protein 1 1;
729	bf81ab2f906eacad	c2zwrA_	100	37	99	2.2	PDB header:hydrolase	Chain: A: PDB Molecule:metallo-beta-lactamase superfamily protein;
730	9e96ba51b125aa3b	c2zwrA_	100	37	99	2.2	PDB header:hydrolase	Chain: A: PDB Molecule:metallo-beta-lactamase superfamily protein;
731	5ee6839bf935ed13	c3r2uC_	100	35	99	2.1	PDB header:hydrolase	Chain: C: PDB Molecule:metallo-beta-lactamase family protein;
732	7780d4c26ee2ee07	c2zwrA_	100	37	99	2.2	PDB header:hydrolase	Chain: A: PDB Molecule:metallo-beta-lactamase superfamily protein;
733	16bf94439dee419b	c4v0hC_	100	33	84	1.79	PDB header:hydrolase	Chain: C: PDB Molecule:metallo-beta-lactamase domain-containing protein 1 1;
734	53bdf5b8f1ebba6e	c3bk2A_	100	38	98	2.1	PDB header:hydrolase	Chain: A: PDB Molecule:metal dependent hydrolase;
735	1d9adb36174f58c0	c2zwrA_	100	38	53	2.2	PDB header:hydrolase	Chain: A: PDB Molecule:metallo-beta-lactamase superfamily protein;
736	9005b22954a89621	c3zq4C_	100	38	99	3	PDB header:hydrolase	Chain: C: PDB Molecule:ribonuclease j 1;
737	59bb079f9d3d4692	c7ev5A_	100	31	96	1.44	PDB header:hydrolase	Chain: A: PDB Molecule:lactamase_b domain-containing protein;
738	2c698a9a7470dae4	c4v0hC_	100	33	84	1.79	PDB header:hydrolase	Chain: C: PDB Molecule:metallo-beta-lactamase domain-containing protein 1 1;
739	c4470b3f6c53c872	c2zwrA_	100	37	99	2.2	PDB header:hydrolase	Chain: A: PDB Molecule:metallo-beta-lactamase superfamily protein;
740	2913288a90f6eb8f	c3zq4C_	100	39	97	3	PDB header:hydrolase	Chain: C: PDB Molecule:ribonuclease j 1;
741	8b97451080ca4edf	d2cbna1	100	30	99	Metallo-hydrolase/oxidoreductase	Metallo-hydrolase/oxidoreductase	RNase Z-like
742	3a6e494841e7de75	c4v0hC_	100	33	84	1.79	PDB header:hydrolase	Chain: C: PDB Molecule:metallo-beta-lactamase domain-containing protein 1 1;
743	9106a72332ee58b7	d2cbna1	100	30	98	Metallo-hydrolase/oxidoreductase	Metallo-hydrolase/oxidoreductase	RNase Z-like
744	e9da8687af8a7016	c7ev5A_	100	33	97	1.44	PDB header:hydrolase	Chain: A: PDB Molecule:lactamase_b domain-containing protein;
745	8039ee9df415dd88	d2dkfa1	100	36	99	Metallo-hydrolase/oxidoreductase	Metallo-hydrolase/oxidoreductase	beta-CASP RNA-metabolising hydrolases
746	e13543a2ab9e6401	c4v0hC_	100	33	84	1.79	PDB header:hydrolase	Chain: C: PDB Molecule:metallo-beta-lactamase domain-containing protein 1 1;
747	548b7c023fe19e0a	c2zwrA_	100	38	99	2.2	PDB header:hydrolase	Chain: A: PDB Molecule:metallo-beta-lactamase superfamily protein;
748	9dd46d6b9aa2d687	c2zwrA_	100	37	99	2.2	PDB header:hydrolase	Chain: A: PDB Molecule:metallo-beta-lactamase superfamily protein;
749	128293f12f401ca6	c3r2uC_	100	35	99	2.1	PDB header:hydrolase	Chain: C: PDB Molecule:metallo-beta-lactamase family protein;
750	96fe280dc17436af	c4v0hC_	100	33	84	1.79	PDB header:hydrolase	Chain: C: PDB Molecule:metallo-beta-lactamase domain-containing protein 1 1;
751	8dae528dc575a7a4	c2zwrA_	100	32	98	2.2	PDB header:hydrolase	Chain: A: PDB Molecule:metallo-beta-lactamase superfamily protein;
752	fe165d8ace30bcd3	c7ev5A_	100	37	96	1.44	PDB header:hydrolase	Chain: A: PDB Molecule:lactamase_b domain-containing protein;
753	d5f2b888d9d870eb	c7ev5A_	100	36	97	1.44	PDB header:hydrolase	Chain: A: PDB Molecule:lactamase_b domain-containing protein;
754	2209605be52992c2	c3zq4C_	100	36	99	3	PDB header:hydrolase	Chain: C: PDB Molecule:ribonuclease j 1;
755	c20a27b98f42383a	d2dkfa1	100	36	98	Metallo-hydrolase/oxidoreductase	Metallo-hydrolase/oxidoreductase	beta-CASP RNA-metabolising hydrolases
756	9b0ef998275f9697	c2zwrA_	100	35	99	2.2	PDB header:hydrolase	Chain: A: PDB Molecule:metallo-beta-lactamase superfamily protein;
757	5b5b8f466c193ff8	c3zq4C_	100	36	99	3	PDB header:hydrolase	Chain: C: PDB Molecule:ribonuclease j 1;
758	637defe627775494	c2zo4A_	100	22	80	2.1	PDB header:hydrolase	Chain: A: PDB Molecule:metallo-beta-lactamase family protein;
759	6db3ad9ae07f2068	c7l0bD_	99.8	28	96	1.65	PDB header:hydrolase	Chain: D: PDB Molecule:hydroxyacylglutathione hydrolase;
760	0430a5e5baaf2366	c3zwfA_	99.9	35	92	1.7	PDB header:hydrolase	Chain: A: PDB Molecule:zinc phosphodiesterase elac protein 1;
761	7b9b86dd306461e2	c7ev5A_	100	38	96	1.44	PDB header:hydrolase	Chain: A: PDB Molecule:lactamase_b domain-containing protein;
762	729b46e18a29c8c8	c6k6sA_	100	37	99	2.99	PDB header:metal binding protein	Chain: A: PDB Molecule:ribonuclease j 1;
763	82eadd8726915fed	d2cbna1	100	29	99	Metallo-hydrolase/oxidoreductase	Metallo-hydrolase/oxidoreductase	RNase Z-like
764	7eeb5595634e2520	c3zq4C_	100	41	85	3	PDB header:hydrolase	Chain: C: PDB Molecule:ribonuclease j 1;
765	83e95f3a4a217e34	c6b9vA_	100	30	99	1.88	PDB header:hydrolase	Chain: A: PDB Molecule:beta-lactamase-like protein;
766	c808da960ea0aa1a	c3zq4C_	100	39	93	3	PDB header:hydrolase	Chain: C: PDB Molecule:ribonuclease j 1;
767	d52a76207fe76d74	c3bk2A_	100	38	97	2.1	PDB header:hydrolase	Chain: A: PDB Molecule:metal dependent hydrolase;
768	ee0bcaa1c0bf60cc	c2zwrA_	100	35	98	2.2	PDB header:hydrolase	Chain: A: PDB Molecule:metallo-beta-lactamase superfamily protein;
769	dc471b82dae5c132	c3zq4C_	100	41	97	3	PDB header:hydrolase	Chain: C: PDB Molecule:ribonuclease j 1;
770	dfb9296738ed41df	c3zq4C_	100	38	98	3	PDB header:hydrolase	Chain: C: PDB Molecule:ribonuclease j 1;
771	2e15d4efdd711d80	c3zq4C_	100	40	97	3	PDB header:hydrolase	Chain: C: PDB Molecule:ribonuclease j 1;
772	395e44750ec7b4a1	d2dkfa1	100	38	99	Metallo-hydrolase/oxidoreductase	Metallo-hydrolase/oxidoreductase	beta-CASP RNA-metabolising hydrolases
773	4671ce6f40f42b41	c3zq4C_	100	38	94	3	PDB header:hydrolase	Chain: C: PDB Molecule:ribonuclease j 1;
774	14ef2d3d2a9f2dd8	d2dkfa1	100	37	99	Metallo-hydrolase/oxidoreductase	Metallo-hydrolase/oxidoreductase	beta-CASP RNA-metabolising hydrolases
775	86010d72cac6c3be	c3zq4C_	100	35	99	3	PDB header:hydrolase	Chain: C: PDB Molecule:ribonuclease j 1;
776	040c2d611ddf57b4	d2dkfa1	100	34	99	Metallo-hydrolase/oxidoreductase	Metallo-hydrolase/oxidoreductase	beta-CASP RNA-metabolising hydrolases
777	fcf05f960384b303	c7dckB_	100	34	98	2.34	PDB header:hydrolase	Chain: B: PDB Molecule:lactamase_b domain-containing protein;
778	bb539cc87df19cf2	c2zwrA_	100	34	98	2.2	PDB header:hydrolase	Chain: A: PDB Molecule:metallo-beta-lactamase superfamily protein;
779	531ec0cedbaa5d96	c2zwrA_	100	35	93	2.2	PDB header:hydrolase	Chain: A: PDB Molecule:metallo-beta-lactamase superfamily protein;
780	9d42bd5f4b8456ca	c2xf4A_	100	34	96	2.3	PDB header:hydrolase	Chain: A: PDB Molecule:hydroxyacylglutathione hydrolase;
781	a9279afa749bbb65	c3bk2A_	100	37	99	2.1	PDB header:hydrolase	Chain: A: PDB Molecule:metal dependent hydrolase;
782	0672e6430f0d21f0	d2dkfa1	100	39	99	Metallo-hydrolase/oxidoreductase	Metallo-hydrolase/oxidoreductase	beta-CASP RNA-metabolising hydrolases
783	dd76d6a0ffb32d9e	c3bk2A_	100	38	98	2.1	PDB header:hydrolase	Chain: A: PDB Molecule:metal dependent hydrolase;
784	b78a60077f7c15b7	c6b9vA_	100	29	99	1.88	PDB header:hydrolase	Chain: A: PDB Molecule:beta-lactamase-like protein;
785	c06671e5e31e1e8e	c2zwrA_	100	34	94	2.2	PDB header:hydrolase	Chain: A: PDB Molecule:metallo-beta-lactamase superfamily protein;
786	4afb12a4323ca302	c2zwrA_	100	34	97	2.2	PDB header:hydrolase	Chain: A: PDB Molecule:metallo-beta-lactamase superfamily protein;
787	4584332e66454254	d1y44a1	100	29	99	Metallo-hydrolase/oxidoreductase	Metallo-hydrolase/oxidoreductase	RNase Z-like
788	364b6059a5e6d19c	c2zwrA_	100	35	98	2.2	PDB header:hydrolase	Chain: A: PDB Molecule:metallo-beta-lactamase superfamily protein;
789	b25a2b400aaa787f	c2gcuD_	99.9	30	97	1.48	PDB header:hydrolase	Chain: D: PDB Molecule:putative hydroxyacylglutathione hydrolase 3;
790	65dc86e0cf57bc7d	c7ev5A_	100	36	95	1.44	PDB header:hydrolase	Chain: A: PDB Molecule:lactamase_b domain-containing protein;
791	8761a3f917183303	c7ev5A_	100	31	96	1.44	PDB header:hydrolase	Chain: A: PDB Molecule:lactamase_b domain-containing protein;
792	93bf6da5e9ff6f35	c7ev5A_	100	32	87	1.44	PDB header:hydrolase	Chain: A: PDB Molecule:lactamase_b domain-containing protein;
793	8c42b4297eab0c47	c2zwrA_	100	33	93	2.2	PDB header:hydrolase	Chain: A: PDB Molecule:metallo-beta-lactamase superfamily protein;
794	725e1d4c072e8a22	c3h3eA_	100	26	98	2.75	PDB header:structural genomics, metal binding prote	Chain: A: PDB Molecule:uncharacterized protein tm1679;
795	4e5b005aff5f69ae	c2zwrA_	100	33	97	2.2	PDB header:hydrolase	Chain: A: PDB Molecule:metallo-beta-lactamase superfamily protein;
796	4cf5279357f94b6a	c2zwrA_	100	33	93	2.2	PDB header:hydrolase	Chain: A: PDB Molecule:metallo-beta-lactamase superfamily protein;
797	abb6046e5eef94aa	d1xm8a_	100	36	97	Metallo-hydrolase/oxidoreductase	Metallo-hydrolase/oxidoreductase	Glyoxalase II (hydroxyacylglutathione hydrolase)
798	dc1b596ec786c6e1	c7ev5A_	100	33	95	1.44	PDB header:hydrolase	Chain: A: PDB Molecule:lactamase_b domain-containing protein;
799	27e9834f2a1a52d8	c7ev5A_	100	32	98	1.44	PDB header:hydrolase	Chain: A: PDB Molecule:lactamase_b domain-containing protein;
800	4a51833d1fb09cc3	c2zwrA_	100	36	98	2.2	PDB header:hydrolase	Chain: A: PDB Molecule:metallo-beta-lactamase superfamily protein;
801	2df1e1bab625315d	c3h3eA_	100	31	99	2.75	PDB header:structural genomics, metal binding prote	Chain: A: PDB Molecule:uncharacterized protein tm1679;
802	80514fe1244a0919	c2zwrA_	100	33	99	2.2	PDB header:hydrolase	Chain: A: PDB Molecule:metallo-beta-lactamase superfamily protein;
803	36a58fc419249001	c2zwrA_	100	33	98	2.2	PDB header:hydrolase	Chain: A: PDB Molecule:metallo-beta-lactamase superfamily protein;
804	4204d4583452e14f	c3h3eA_	100	31	99	2.75	PDB header:structural genomics, metal binding prote	Chain: A: PDB Molecule:uncharacterized protein tm1679;
805	479069c405578487	c7ev5A_	100	32	96	1.44	PDB header:hydrolase	Chain: A: PDB Molecule:lactamase_b domain-containing protein;
806	8bc472708000ee56	c7ev5A_	100	33	98	1.44	PDB header:hydrolase	Chain: A: PDB Molecule:lactamase_b domain-containing protein;
807	5cf77c5c4df9a11e	c3h3eA_	100	32	99	2.75	PDB header:structural genomics, metal binding prote	Chain: A: PDB Molecule:uncharacterized protein tm1679;
808	adfd7cc402427fc7	c7ev5A_	100	32	96	1.44	PDB header:hydrolase	Chain: A: PDB Molecule:lactamase_b domain-containing protein;
809	cbe12566cfbd1ece	c7ev5A_	100	34	98	1.44	PDB header:hydrolase	Chain: A: PDB Molecule:lactamase_b domain-containing protein;
810	a143bb5ac24e5269	c3zq4C_	100	40	97	3	PDB header:hydrolase	Chain: C: PDB Molecule:ribonuclease j 1;
811	e4132a62aa3b2400	c2zwrA_	100	33	99	2.2	PDB header:hydrolase	Chain: A: PDB Molecule:metallo-beta-lactamase superfamily protein;
812	628f17fe5ab4cfb3	c3zq4C_	100	40	97	3	PDB header:hydrolase	Chain: C: PDB Molecule:ribonuclease j 1;
813	a72cc57b2deb4bc8	c7ev5A_	100	31	96	1.44	PDB header:hydrolase	Chain: A: PDB Molecule:lactamase_b domain-containing protein;
814	906abdb1d8ed1072	c7ev5A_	100	31	96	1.44	PDB header:hydrolase	Chain: A: PDB Molecule:lactamase_b domain-containing protein;
815	633ec0ccb98f1a5e	c3zq4C_	100	41	95	3	PDB header:hydrolase	Chain: C: PDB Molecule:ribonuclease j 1;
816	84bfd601d0c3647f	c3r2uC_	100	35	99	2.1	PDB header:hydrolase	Chain: C: PDB Molecule:metallo-beta-lactamase family protein;
817	58c5c33c3e4be814	d2dkfa1	100	39	99	Metallo-hydrolase/oxidoreductase	Metallo-hydrolase/oxidoreductase	beta-CASP RNA-metabolising hydrolases
818	4543db822defd6c8	d1y44a1	100	30	98	Metallo-hydrolase/oxidoreductase	Metallo-hydrolase/oxidoreductase	RNase Z-like
819	f75008d2b788cd49	c3zq4C_	100	41	95	3	PDB header:hydrolase	Chain: C: PDB Molecule:ribonuclease j 1;
820	d05f8dfd58ec2f10	c3zq4C_	100	39	97	3	PDB header:hydrolase	Chain: C: PDB Molecule:ribonuclease j 1;
821	9fd597165d1d82c0	c2zwrA_	100	33	99	2.2	PDB header:hydrolase	Chain: A: PDB Molecule:metallo-beta-lactamase superfamily protein;
822	90c00e91ec11280a	c3zq4C_	100	37	99	3	PDB header:hydrolase	Chain: C: PDB Molecule:ribonuclease j 1;
823	d9ac094fbdb70136	c3r2uC_	100	35	99	2.1	PDB header:hydrolase	Chain: C: PDB Molecule:metallo-beta-lactamase family protein;
824	b976e7abb3cd1ba4	c2xf4A_	100	32	95	2.3	PDB header:hydrolase	Chain: A: PDB Molecule:hydroxyacylglutathione hydrolase;
825	a4f5e380f51fab70	c3zq4C_	100	38	99	3	PDB header:hydrolase	Chain: C: PDB Molecule:ribonuclease j 1;
826	7c6921b3f4eefc6b	c2xf4A_	100	31	98	2.3	PDB header:hydrolase	Chain: A: PDB Molecule:hydroxyacylglutathione hydrolase;
827	ca25797c6c3c900b	c3zq4C_	100	41	96	3	PDB header:hydrolase	Chain: C: PDB Molecule:ribonuclease j 1;
828	2a6c41638c886ad1	c2zwrA_	100	36	97	2.2	PDB header:hydrolase	Chain: A: PDB Molecule:metallo-beta-lactamase superfamily protein;
829	e1e084a95d60e137	c2zwrA_	100	33	97	2.2	PDB header:hydrolase	Chain: A: PDB Molecule:metallo-beta-lactamase superfamily protein;
830	9ce6e65c16449bf8	c2zwrA_	100	37	99	2.2	PDB header:hydrolase	Chain: A: PDB Molecule:metallo-beta-lactamase superfamily protein;
831	cc97673351eae944	d2dkfa1	100	43	99	Metallo-hydrolase/oxidoreductase	Metallo-hydrolase/oxidoreductase	beta-CASP RNA-metabolising hydrolases
832	060afcc9ab67ec40	c2zwrA_	100	36	97	2.2	PDB header:hydrolase	Chain: A: PDB Molecule:metallo-beta-lactamase superfamily protein;
833	ff3a0ddeb613c991	c3zq4C_	100	41	96	3	PDB header:hydrolase	Chain: C: PDB Molecule:ribonuclease j 1;
834	f8c75a3eb3d1508a	c3zq4C_	100	37	99	3	PDB header:hydrolase	Chain: C: PDB Molecule:ribonuclease j 1;
835	3daa5fb46e47b7ab	d2dkfa1	100	37	99	Metallo-hydrolase/oxidoreductase	Metallo-hydrolase/oxidoreductase	beta-CASP RNA-metabolising hydrolases
836	9551a3f3a9dc21ed	c3zq4C_	100	39	97	3	PDB header:hydrolase	Chain: C: PDB Molecule:ribonuclease j 1;
837	bb9af7f2569173ba	c7ev5A_	100	34	98	1.44	PDB header:hydrolase	Chain: A: PDB Molecule:lactamase_b domain-containing protein;
838	025ccf346b1ddbb8	c7ev5A_	100	37	98	1.44	PDB header:hydrolase	Chain: A: PDB Molecule:lactamase_b domain-containing protein;
839	8eb3b7888bd994ef	d2dkfa1	100	38	99	Metallo-hydrolase/oxidoreductase	Metallo-hydrolase/oxidoreductase	beta-CASP RNA-metabolising hydrolases
840	10eae98b684ace1e	c3zq4C_	100	39	97	3	PDB header:hydrolase	Chain: C: PDB Molecule:ribonuclease j 1;
841	2c9c08cd979e4ecb	c2xf4A_	100	35	97	2.3	PDB header:hydrolase	Chain: A: PDB Molecule:hydroxyacylglutathione hydrolase;
842	eae594fd6ddc786b	d2dkfa1	100	37	99	Metallo-hydrolase/oxidoreductase	Metallo-hydrolase/oxidoreductase	beta-CASP RNA-metabolising hydrolases
843	6547dd8ee32ff238	c7ev5A_	100	33	98	1.44	PDB header:hydrolase	Chain: A: PDB Molecule:lactamase_b domain-containing protein;
844	21fb3f91d8748b16	c4v0hC_	100	34	98	1.79	PDB header:hydrolase	Chain: C: PDB Molecule:metallo-beta-lactamase domain-containing protein 1 1;
845	7b56e0dd1d379be2	d2dkfa1	100	34	93	Metallo-hydrolase/oxidoreductase	Metallo-hydrolase/oxidoreductase	beta-CASP RNA-metabolising hydrolases
846	6452a73c41dc237f	d2dkfa1	100	39	99	Metallo-hydrolase/oxidoreductase	Metallo-hydrolase/oxidoreductase	beta-CASP RNA-metabolising hydrolases
847	71b51bb557de6101	c2zwrA_	100	37	99	2.2	PDB header:hydrolase	Chain: A: PDB Molecule:metallo-beta-lactamase superfamily protein;
848	7aae6711766df9b4	c2zwrA_	100	37	98	2.2	PDB header:hydrolase	Chain: A: PDB Molecule:metallo-beta-lactamase superfamily protein;
849	db91d0af697ad388	c4v0hC_	100	40	97	1.79	PDB header:hydrolase	Chain: C: PDB Molecule:metallo-beta-lactamase domain-containing protein 1 1;
850	ac7f6b1e92dfdac3	c3zq4C_	100	39	98	3	PDB header:hydrolase	Chain: C: PDB Molecule:ribonuclease j 1;
851	1091b8bc1c516a48	c3zq4C_	100	39	97	3	PDB header:hydrolase	Chain: C: PDB Molecule:ribonuclease j 1;
852	2954e12f4dadeb28	c7ev5A_	100	30	95	1.44	PDB header:hydrolase	Chain: A: PDB Molecule:lactamase_b domain-containing protein;
853	bba4951c0907a906	c3zq4C_	100	41	96	3	PDB header:hydrolase	Chain: C: PDB Molecule:ribonuclease j 1;
854	86cc2424334d287b	c2zwrA_	100	36	97	2.2	PDB header:hydrolase	Chain: A: PDB Molecule:metallo-beta-lactamase superfamily protein;
855	6e4de3b3dd0e86fc	c2zwrA_	100	37	99	2.2	PDB header:hydrolase	Chain: A: PDB Molecule:metallo-beta-lactamase superfamily protein;
856	fb7e88b9c70fa1df	d2dkfa1	100	37	99	Metallo-hydrolase/oxidoreductase	Metallo-hydrolase/oxidoreductase	beta-CASP RNA-metabolising hydrolases
857	acd2587e2cfea218	d2dkfa1	100	38	99	Metallo-hydrolase/oxidoreductase	Metallo-hydrolase/oxidoreductase	beta-CASP RNA-metabolising hydrolases
858	8c5836c048886761	c2zwrA_	100	38	99	2.2	PDB header:hydrolase	Chain: A: PDB Molecule:metallo-beta-lactamase superfamily protein;
859	bc2437127193f791	c3zq4C_	100	41	96	3	PDB header:hydrolase	Chain: C: PDB Molecule:ribonuclease j 1;
860	12925f6ee245946f	c2zwrA_	100	37	99	2.2	PDB header:hydrolase	Chain: A: PDB Molecule:metallo-beta-lactamase superfamily protein;
861	370d235a7966c2a4	c2zwrA_	100	36	97	2.2	PDB header:hydrolase	Chain: A: PDB Molecule:metallo-beta-lactamase superfamily protein;
862	d9b328ea83a3e69c	c3zq4C_	100	41	96	3	PDB header:hydrolase	Chain: C: PDB Molecule:ribonuclease j 1;
863	cc60f2f6e02cd1bd	c7ev5A_	100	39	98	1.44	PDB header:hydrolase	Chain: A: PDB Molecule:lactamase_b domain-containing protein;
864	a791ac75d97b0ac7	c2zwrA_	100	37	99	2.2	PDB header:hydrolase	Chain: A: PDB Molecule:metallo-beta-lactamase superfamily protein;
865	cccb32d7c59a6b82	c3zq4C_	100	38	96	3	PDB header:hydrolase	Chain: C: PDB Molecule:ribonuclease j 1;
866	8369e714b35e1dfc	c2zwrA_	100	37	99	2.2	PDB header:hydrolase	Chain: A: PDB Molecule:metallo-beta-lactamase superfamily protein;
867	b9b7eaba07691cca	c7ev5A_	100	35	98	1.44	PDB header:hydrolase	Chain: A: PDB Molecule:lactamase_b domain-containing protein;
868	024bf6db16793d51	d2dkfa1	100	36	99	Metallo-hydrolase/oxidoreductase	Metallo-hydrolase/oxidoreductase	beta-CASP RNA-metabolising hydrolases
869	016eee4480b356f2	c7ev5A_	100	33	97	1.44	PDB header:hydrolase	Chain: A: PDB Molecule:lactamase_b domain-containing protein;
870	028c80645acee780	c2xf4A_	100	35	97	2.3	PDB header:hydrolase	Chain: A: PDB Molecule:hydroxyacylglutathione hydrolase;
871	a60faea82f2fb858	c2zwrA_	100	37	99	2.2	PDB header:hydrolase	Chain: A: PDB Molecule:metallo-beta-lactamase superfamily protein;
872	109536e4585f4b9e	c2xf4A_	100	31	98	2.3	PDB header:hydrolase	Chain: A: PDB Molecule:hydroxyacylglutathione hydrolase;
873	4aa91fd6bd036936	c7ev5A_	100	35	98	1.44	PDB header:hydrolase	Chain: A: PDB Molecule:lactamase_b domain-containing protein;
874	357cb7e85e5831b4	c3bk2A_	100	38	98	2.1	PDB header:hydrolase	Chain: A: PDB Molecule:metal dependent hydrolase;
875	ac425c5baadec600	c2xf4A_	100	35	97	2.3	PDB header:hydrolase	Chain: A: PDB Molecule:hydroxyacylglutathione hydrolase;
876	d9178d8e0272cc1e	d2dkfa1	100	36	99	Metallo-hydrolase/oxidoreductase	Metallo-hydrolase/oxidoreductase	beta-CASP RNA-metabolising hydrolases
877	e7b266dd9ed4a66f	c2zwrA_	100	34	98	2.2	PDB header:hydrolase	Chain: A: PDB Molecule:metallo-beta-lactamase superfamily protein;
878	5b7cbf2c7492c7de	c2xf4A_	100	35	97	2.3	PDB header:hydrolase	Chain: A: PDB Molecule:hydroxyacylglutathione hydrolase;
879	58a889fb730fbe30	c2zwrA_	100	35	96	2.2	PDB header:hydrolase	Chain: A: PDB Molecule:metallo-beta-lactamase superfamily protein;
880	8ac3b2b45c762418	c3zq4C_	100	37	99	3	PDB header:hydrolase	Chain: C: PDB Molecule:ribonuclease j 1;
881	b0e53d598451e7d7	c7ev5A_	100	35	98	1.44	PDB header:hydrolase	Chain: A: PDB Molecule:lactamase_b domain-containing protein;
882	1857897312723ef5	c3zq4C_	100	36	99	3	PDB header:hydrolase	Chain: C: PDB Molecule:ribonuclease j 1;
883	736295334d25e7d7	c2xf4A_	100	33	98	2.3	PDB header:hydrolase	Chain: A: PDB Molecule:hydroxyacylglutathione hydrolase;
884	ece0be54b30b376c	d2dkfa1	100	34	99	Metallo-hydrolase/oxidoreductase	Metallo-hydrolase/oxidoreductase	beta-CASP RNA-metabolising hydrolases
885	81b93610b3c772cd	c7ev5A_	100	37	98	1.44	PDB header:hydrolase	Chain: A: PDB Molecule:lactamase_b domain-containing protein;
886	5bb0311d899d93cc	c2zwrA_	100	35	96	2.2	PDB header:hydrolase	Chain: A: PDB Molecule:metallo-beta-lactamase superfamily protein;
887	55e3485be1375d1f	c3zq4C_	100	39	98	3	PDB header:hydrolase	Chain: C: PDB Molecule:ribonuclease j 1;
888	b1b1753b22bca544	c4v0hC_	100	40	97	1.79	PDB header:hydrolase	Chain: C: PDB Molecule:metallo-beta-lactamase domain-containing protein 1 1;
889	bd016187f77ab13e	d2cfua2	99.9	19	96	Metallo-hydrolase/oxidoreductase	Metallo-hydrolase/oxidoreductase	Alkylsulfatase-like
890	49adfc176577b71d	c3bk2A_	100	39	99	2.1	PDB header:hydrolase	Chain: A: PDB Molecule:metal dependent hydrolase;
891	f29088192447d559	c2xf4A_	100	34	98	2.3	PDB header:hydrolase	Chain: A: PDB Molecule:hydroxyacylglutathione hydrolase;
892	a79c2d5d59abdf16	d2cfua2	99.9	19	96	Metallo-hydrolase/oxidoreductase	Metallo-hydrolase/oxidoreductase	Alkylsulfatase-like
893	1ba7caa993186245	d2dkfa1	100	36	99	Metallo-hydrolase/oxidoreductase	Metallo-hydrolase/oxidoreductase	beta-CASP RNA-metabolising hydrolases
894	3a186acedbd6081f	c2zwrA_	100	33	99	2.2	PDB header:hydrolase	Chain: A: PDB Molecule:metallo-beta-lactamase superfamily protein;
895	b7ac1faec100f170	c3zq4C_	100	36	99	3	PDB header:hydrolase	Chain: C: PDB Molecule:ribonuclease j 1;
896	c91d3673fe728e8e	c2zwrA_	100	35	96	2.2	PDB header:hydrolase	Chain: A: PDB Molecule:metallo-beta-lactamase superfamily protein;
897	54c8fd0d408f80aa	d2dkfa1	100	36	99	Metallo-hydrolase/oxidoreductase	Metallo-hydrolase/oxidoreductase	beta-CASP RNA-metabolising hydrolases
898	c51f1529ca271528	c2zwrA_	100	35	99	2.2	PDB header:hydrolase	Chain: A: PDB Molecule:metallo-beta-lactamase superfamily protein;
899	e3a532f52c07a8ec	d2dkfa1	100	36	99	Metallo-hydrolase/oxidoreductase	Metallo-hydrolase/oxidoreductase	beta-CASP RNA-metabolising hydrolases
900	36f5fab1b3063196	c2zwrA_	100	35	99	2.2	PDB header:hydrolase	Chain: A: PDB Molecule:metallo-beta-lactamase superfamily protein;
901	2408b1c4e779b849	d2dkfa1	100	38	99	Metallo-hydrolase/oxidoreductase	Metallo-hydrolase/oxidoreductase	beta-CASP RNA-metabolising hydrolases
902	b1922b061632223a	c2zwrA_	100	34	99	2.2	PDB header:hydrolase	Chain: A: PDB Molecule:metallo-beta-lactamase superfamily protein;
903	56cb6b7a470124e9	c2zwrA_	100	34	98	2.2	PDB header:hydrolase	Chain: A: PDB Molecule:metallo-beta-lactamase superfamily protein;
904	76e1f6a838aeb4ef	d2dkfa1	100	36	99	Metallo-hydrolase/oxidoreductase	Metallo-hydrolase/oxidoreductase	beta-CASP RNA-metabolising hydrolases
905	52bbc9674f43d8c4	d2dkfa1	100	36	99	Metallo-hydrolase/oxidoreductase	Metallo-hydrolase/oxidoreductase	beta-CASP RNA-metabolising hydrolases
906	530f7cbd9dd69bfd	c2zwrA_	100	33	99	2.2	PDB header:hydrolase	Chain: A: PDB Molecule:metallo-beta-lactamase superfamily protein;
907	3b906527706d9041	d2dkfa1	100	36	99	Metallo-hydrolase/oxidoreductase	Metallo-hydrolase/oxidoreductase	beta-CASP RNA-metabolising hydrolases
908	5d10b3ce7b179095	d2dkfa1	100	36	99	Metallo-hydrolase/oxidoreductase	Metallo-hydrolase/oxidoreductase	beta-CASP RNA-metabolising hydrolases
909	7168fcbd5eb2ea10	c7ev5A_	100	33	97	1.44	PDB header:hydrolase	Chain: A: PDB Molecule:lactamase_b domain-containing protein;
910	1e9c1a914de4ff10	c3zq4C_	100	36	99	3	PDB header:hydrolase	Chain: C: PDB Molecule:ribonuclease j 1;
911	2af2bb583e3160f5	c2zwrA_	100	38	99	2.2	PDB header:hydrolase	Chain: A: PDB Molecule:metallo-beta-lactamase superfamily protein;
912	94ae60c9eb217f0e	c7ev5A_	100	33	97	1.44	PDB header:hydrolase	Chain: A: PDB Molecule:lactamase_b domain-containing protein;
913	7c3d83ebf6ae01c1	d2dkfa1	100	36	99	Metallo-hydrolase/oxidoreductase	Metallo-hydrolase/oxidoreductase	beta-CASP RNA-metabolising hydrolases
914	2fd61da8d937872d	c2xf4A_	99.9	33	96	2.3	PDB header:hydrolase	Chain: A: PDB Molecule:hydroxyacylglutathione hydrolase;
915	589171a28dc4277d	c2zwrA_	100	38	99	2.2	PDB header:hydrolase	Chain: A: PDB Molecule:metallo-beta-lactamase superfamily protein;
916	1fd98c014a698b92	c7ev5A_	100	33	98	1.44	PDB header:hydrolase	Chain: A: PDB Molecule:lactamase_b domain-containing protein;
917	f74f86cf7751407f	c2zwrA_	100	38	99	2.2	PDB header:hydrolase	Chain: A: PDB Molecule:metallo-beta-lactamase superfamily protein;
918	b0f910af0d331eb1	c3bk2A_	100	39	99	2.1	PDB header:hydrolase	Chain: A: PDB Molecule:metal dependent hydrolase;
919	992e05d04d8cb3c6	d2cfua2	99.9	19	96	Metallo-hydrolase/oxidoreductase	Metallo-hydrolase/oxidoreductase	Alkylsulfatase-like
920	88569499b1587dd7	c4v0hC_	100	33	84	1.79	PDB header:hydrolase	Chain: C: PDB Molecule:metallo-beta-lactamase domain-containing protein 1 1;
921	e5fbe6667379aa18	c4v0hC_	100	33	84	1.79	PDB header:hydrolase	Chain: C: PDB Molecule:metallo-beta-lactamase domain-containing protein 1 1;
922	1b826d5e7570ebcf	c3bk2A_	100	39	99	2.1	PDB header:hydrolase	Chain: A: PDB Molecule:metal dependent hydrolase;
923	ac7113355646dd2d	d2cfua2	99.9	19	96	Metallo-hydrolase/oxidoreductase	Metallo-hydrolase/oxidoreductase	Alkylsulfatase-like
924	7105d40c70012413	c2zwrA_	100	37	93	2.2	PDB header:hydrolase	Chain: A: PDB Molecule:metallo-beta-lactamase superfamily protein;
925	b95d0106c4295246	c3bk2A_	100	38	98	2.1	PDB header:hydrolase	Chain: A: PDB Molecule:metal dependent hydrolase;
926	bb3636e96b4d32a1	c3zq4C_	100	34	99	3	PDB header:hydrolase	Chain: C: PDB Molecule:ribonuclease j 1;
927	a70ef9cc37561ffd	d2dkfa1	100	36	99	Metallo-hydrolase/oxidoreductase	Metallo-hydrolase/oxidoreductase	beta-CASP RNA-metabolising hydrolases
928	fe126fff91525366	c3bk2A_	100	38	98	2.1	PDB header:hydrolase	Chain: A: PDB Molecule:metal dependent hydrolase;
929	62d49305baf8c26d	c2zwrA_	100	34	99	2.2	PDB header:hydrolase	Chain: A: PDB Molecule:metallo-beta-lactamase superfamily protein;
930	578312186b49044d	d2dkfa1	100	38	99	Metallo-hydrolase/oxidoreductase	Metallo-hydrolase/oxidoreductase	beta-CASP RNA-metabolising hydrolases
931	dcc9fa79ce7426fb	c4v0hC_	100	33	84	1.79	PDB header:hydrolase	Chain: C: PDB Molecule:metallo-beta-lactamase domain-containing protein 1 1;
932	b4eff7443fcf25ba	d2cfua2	99.9	19	96	Metallo-hydrolase/oxidoreductase	Metallo-hydrolase/oxidoreductase	Alkylsulfatase-like
933	9d379e3fd0c09fa7	c3bk2A_	100	39	99	2.1	PDB header:hydrolase	Chain: A: PDB Molecule:metal dependent hydrolase;
934	d4607797a705c848	c3bk2A_	100	34	99	2.1	PDB header:hydrolase	Chain: A: PDB Molecule:metal dependent hydrolase;
935	52d71bba8d93e927	c4v0hC_	100	34	98	1.79	PDB header:hydrolase	Chain: C: PDB Molecule:metallo-beta-lactamase domain-containing protein 1 1;
936	34e92ce148a6f495	c7ev5A_	100	33	95	1.44	PDB header:hydrolase	Chain: A: PDB Molecule:lactamase_b domain-containing protein;
937	eb0d0a062d5c4c17	c3bk2A_	100	35	98	2.1	PDB header:hydrolase	Chain: A: PDB Molecule:metal dependent hydrolase;
938	7326a7ac6a98d9e0	c2zwrA_	100	36	99	2.2	PDB header:hydrolase	Chain: A: PDB Molecule:metallo-beta-lactamase superfamily protein;
939	b1d70a1546548410	c2zwrA_	100	32	96	2.2	PDB header:hydrolase	Chain: A: PDB Molecule:metallo-beta-lactamase superfamily protein;
940	ca63de1f45ae0708	c4v0hC_	100	33	84	1.79	PDB header:hydrolase	Chain: C: PDB Molecule:metallo-beta-lactamase domain-containing protein 1 1;
941	3a9f7c5e10604904	c4v0hC_	100	33	84	1.79	PDB header:hydrolase	Chain: C: PDB Molecule:metallo-beta-lactamase domain-containing protein 1 1;
942	a3108fae5b2bcefd	c7dckB_	100	34	84	2.34	PDB header:hydrolase	Chain: B: PDB Molecule:lactamase_b domain-containing protein;
943	a5f4a645c0c99589	c2zwrA_	100	39	97	2.2	PDB header:hydrolase	Chain: A: PDB Molecule:metallo-beta-lactamase superfamily protein;
944	871b24f27704de79	c3tp9B_	100	31	99	2.7	PDB header:hydrolase	Chain: B: PDB Molecule:beta-lactamase and rhodanese domain protein;
945	3888d44e7a308194	c3zq4C_	100	40	98	3	PDB header:hydrolase	Chain: C: PDB Molecule:ribonuclease j 1;
946	c7f217e0129bafd8	c4z7rA_	100	28	99	1.98	PDB header:hydrolase	Chain: A: PDB Molecule:coenzyme pqq synthesis protein b;
947	fd6f9cc9a2c6792a	d2dkfa1	100	38	99	Metallo-hydrolase/oxidoreductase	Metallo-hydrolase/oxidoreductase	beta-CASP RNA-metabolising hydrolases
948	794733f58c3be00b	c2zwrA_	100	34	99	2.2	PDB header:hydrolase	Chain: A: PDB Molecule:metallo-beta-lactamase superfamily protein;
949	fcf511ee903e30ed	d2dkfa1	100	38	99	Metallo-hydrolase/oxidoreductase	Metallo-hydrolase/oxidoreductase	beta-CASP RNA-metabolising hydrolases
950	fbb7f52bb383b9da	c2zwrA_	100	34	99	2.2	PDB header:hydrolase	Chain: A: PDB Molecule:metallo-beta-lactamase superfamily protein;
951	4b282a6b660ee5d9	d2dkfa1	100	38	99	Metallo-hydrolase/oxidoreductase	Metallo-hydrolase/oxidoreductase	beta-CASP RNA-metabolising hydrolases
952	2d04fa192be65fb0	c2zwrA_	100	34	99	2.2	PDB header:hydrolase	Chain: A: PDB Molecule:metallo-beta-lactamase superfamily protein;
953	3c2e73e908e5e583	d2dkfa1	100	37	95	Metallo-hydrolase/oxidoreductase	Metallo-hydrolase/oxidoreductase	beta-CASP RNA-metabolising hydrolases
954	6b3007e97a774290	d2dkfa1	100	38	99	Metallo-hydrolase/oxidoreductase	Metallo-hydrolase/oxidoreductase	beta-CASP RNA-metabolising hydrolases
955	f4f67f4acffbc418	d2dkfa1	100	37	99	Metallo-hydrolase/oxidoreductase	Metallo-hydrolase/oxidoreductase	beta-CASP RNA-metabolising hydrolases
956	d0631a2f020fc113	d2dkfa1	100	46	99	Metallo-hydrolase/oxidoreductase	Metallo-hydrolase/oxidoreductase	beta-CASP RNA-metabolising hydrolases
957	1a81d54fa7972418	d2dkfa1	100	41	99	Metallo-hydrolase/oxidoreductase	Metallo-hydrolase/oxidoreductase	beta-CASP RNA-metabolising hydrolases
958	957e347f20fed718	d2dkfa1	100	40	98	Metallo-hydrolase/oxidoreductase	Metallo-hydrolase/oxidoreductase	beta-CASP RNA-metabolising hydrolases
959	427d940eafdc3728	d2dkfa1	100	40	98	Metallo-hydrolase/oxidoreductase	Metallo-hydrolase/oxidoreductase	beta-CASP RNA-metabolising hydrolases
960	dc826721d17698e5	d2dkfa1	100	46	99	Metallo-hydrolase/oxidoreductase	Metallo-hydrolase/oxidoreductase	beta-CASP RNA-metabolising hydrolases
961	28baab0badfe9769	d2dkfa1	100	40	98	Metallo-hydrolase/oxidoreductase	Metallo-hydrolase/oxidoreductase	beta-CASP RNA-metabolising hydrolases
962	1e777e216ccf26ac	d2dkfa1	100	40	98	Metallo-hydrolase/oxidoreductase	Metallo-hydrolase/oxidoreductase	beta-CASP RNA-metabolising hydrolases
963	bf0e844e63bbdf97	c3zq4C_	100	40	97	3	PDB header:hydrolase	Chain: C: PDB Molecule:ribonuclease j 1;
964	ac136457306b33bc	c3bk2A_	100	39	99	2.1	PDB header:hydrolase	Chain: A: PDB Molecule:metal dependent hydrolase;
965	ae19caf5451576a2	c3bk2A_	100	39	97	2.1	PDB header:hydrolase	Chain: A: PDB Molecule:metal dependent hydrolase;
966	c7ffb9ad15f8f3dd	c7ev5A_	100	39	98	1.44	PDB header:hydrolase	Chain: A: PDB Molecule:lactamase_b domain-containing protein;
967	92e402fec758fc15	c3bk2A_	100	38	99	2.1	PDB header:hydrolase	Chain: A: PDB Molecule:metal dependent hydrolase;
968	b1f20ebfaaba37b3	c4v0hC_	99.9	33	98	1.79	PDB header:hydrolase	Chain: C: PDB Molecule:metallo-beta-lactamase domain-containing protein 1 1;
969	1dbbda36952b4b4e	c7ev5A_	100	37	97	1.44	PDB header:hydrolase	Chain: A: PDB Molecule:lactamase_b domain-containing protein;
970	3778552d3423a81e	c4v0hC_	100	33	84	1.79	PDB header:hydrolase	Chain: C: PDB Molecule:metallo-beta-lactamase domain-containing protein 1 1;
971	a05ec56e8c08ecdc	c3zq4C_	100	37	99	3	PDB header:hydrolase	Chain: C: PDB Molecule:ribonuclease j 1;
972	ad916bee530e0e33	c7ev5A_	100	37	98	1.44	PDB header:hydrolase	Chain: A: PDB Molecule:lactamase_b domain-containing protein;
973	d64fb2a746d847b8	c3zq4C_	100	38	89	3	PDB header:hydrolase	Chain: C: PDB Molecule:ribonuclease j 1;
974	0dbdd27a29a090e6	d2dkfa1	100	38	99	Metallo-hydrolase/oxidoreductase	Metallo-hydrolase/oxidoreductase	beta-CASP RNA-metabolising hydrolases
975	3c70573b49ff3159	c2zwrA_	100	34	99	2.2	PDB header:hydrolase	Chain: A: PDB Molecule:metallo-beta-lactamase superfamily protein;
976	0ea66956a031ec66	c2zwrA_	100	31	99	2.2	PDB header:hydrolase	Chain: A: PDB Molecule:metallo-beta-lactamase superfamily protein;
977	4c303301ea8c1dfe	d2dkfa1	100	34	99	Metallo-hydrolase/oxidoreductase	Metallo-hydrolase/oxidoreductase	beta-CASP RNA-metabolising hydrolases
978	6c66b8991aaa57fc	d2dkfa1	100	39	99	Metallo-hydrolase/oxidoreductase	Metallo-hydrolase/oxidoreductase	beta-CASP RNA-metabolising hydrolases
979	0807b65ec79b9b9f	c2zwrA_	100	32	97	2.2	PDB header:hydrolase	Chain: A: PDB Molecule:metallo-beta-lactamase superfamily protein;
980	6676507e6fa10906	d2dkfa1	100	40	98	Metallo-hydrolase/oxidoreductase	Metallo-hydrolase/oxidoreductase	beta-CASP RNA-metabolising hydrolases
981	53ab52175e8134d2	c3bk2A_	100	41	92	2.1	PDB header:hydrolase	Chain: A: PDB Molecule:metal dependent hydrolase;
982	bb05210862952d34	d2cbna1	100	30	99	Metallo-hydrolase/oxidoreductase	Metallo-hydrolase/oxidoreductase	RNase Z-like
983	b5764a6ea8c25c53	c3zq4C_	100	39	97	3	PDB header:hydrolase	Chain: C: PDB Molecule:ribonuclease j 1;
984	75127922f1d6e763	c2zwrA_	100	37	97	2.2	PDB header:hydrolase	Chain: A: PDB Molecule:metallo-beta-lactamase superfamily protein;
985	5742e0f6588c6f95	c3bk2A_	100	39	98	2.1	PDB header:hydrolase	Chain: A: PDB Molecule:metal dependent hydrolase;
986	7ba8db33082aa656	c3zq4C_	100	39	97	3	PDB header:hydrolase	Chain: C: PDB Molecule:ribonuclease j 1;
987	3384297ed043f5a7	c3bk2A_	100	45	92	2.1	PDB header:hydrolase	Chain: A: PDB Molecule:metal dependent hydrolase;
988	13b6c39a4976d8f7	c3zq4C_	100	38	96	3	PDB header:hydrolase	Chain: C: PDB Molecule:ribonuclease j 1;
989	036fc0beb2291a0a	c4v0hC_	100	31	95	1.79	PDB header:hydrolase	Chain: C: PDB Molecule:metallo-beta-lactamase domain-containing protein 1 1;
990	99dfd231e7a593b4	c3zq4C_	100	42	95	3	PDB header:hydrolase	Chain: C: PDB Molecule:ribonuclease j 1;
991	3951d37f9a55c6aa	c3zq4C_	100	40	97	3	PDB header:hydrolase	Chain: C: PDB Molecule:ribonuclease j 1;
992	68402a21a079b5b4	d2cbna1	100	30	99	Metallo-hydrolase/oxidoreductase	Metallo-hydrolase/oxidoreductase	RNase Z-like
993	642925629dd4f4df	c2zwrA_	100	37	97	2.2	PDB header:hydrolase	Chain: A: PDB Molecule:metallo-beta-lactamase superfamily protein;
994	816777190eaec7ad	d2cbna1	100	29	99	Metallo-hydrolase/oxidoreductase	Metallo-hydrolase/oxidoreductase	RNase Z-like
995	acb3984e0fda9b2e	c3bk2A_	100	39	98	2.1	PDB header:hydrolase	Chain: A: PDB Molecule:metal dependent hydrolase;
996	f4f8533c5b664574	c3zq4C_	100	39	97	3	PDB header:hydrolase	Chain: C: PDB Molecule:ribonuclease j 1;
997	39260c00aa5b7649	c3zq4C_	100	38	96	3	PDB header:hydrolase	Chain: C: PDB Molecule:ribonuclease j 1;
998	907491b236850f8f	c3zq4C_	100	42	95	3	PDB header:hydrolase	Chain: C: PDB Molecule:ribonuclease j 1;
999	deb3464faab7fb21	c4v0hC_	100	31	95	1.79	PDB header:hydrolase	Chain: C: PDB Molecule:metallo-beta-lactamase domain-containing protein 1 1;
1000	d573d3bdc78ecaf4	c3zq4C_	100	39	96	3	PDB header:hydrolase	Chain: C: PDB Molecule:ribonuclease j 1;
1001	e5d39952ec653144	c3zq4C_	100	40	97	3	PDB header:hydrolase	Chain: C: PDB Molecule:ribonuclease j 1;
1002	7dd446d184fe4d43	d2cbna1	100	30	98	Metallo-hydrolase/oxidoreductase	Metallo-hydrolase/oxidoreductase	RNase Z-like
1003	cd871e5df85d2735	c4v0hC_	100	31	95	1.79	PDB header:hydrolase	Chain: C: PDB Molecule:metallo-beta-lactamase domain-containing protein 1 1;
1004	a17b9a34faa5c13f	c3zq4C_	100	42	95	3	PDB header:hydrolase	Chain: C: PDB Molecule:ribonuclease j 1;
1005	e556f32b59c35865	c3zq4C_	100	38	96	3	PDB header:hydrolase	Chain: C: PDB Molecule:ribonuclease j 1;
1006	8b828a7f079abed8	c3zq4C_	100	39	97	3	PDB header:hydrolase	Chain: C: PDB Molecule:ribonuclease j 1;
1007	803e3ffed77ec6fd	c4v0hC_	100	31	95	1.79	PDB header:hydrolase	Chain: C: PDB Molecule:metallo-beta-lactamase domain-containing protein 1 1;
1008	0532db541dc58fa7	c3zq4C_	100	42	95	3	PDB header:hydrolase	Chain: C: PDB Molecule:ribonuclease j 1;
1009	32570652ac940e63	d2cbna1	100	30	99	Metallo-hydrolase/oxidoreductase	Metallo-hydrolase/oxidoreductase	RNase Z-like
1010	801c0ad41ccfd86b	c3zq4C_	100	39	97	3	PDB header:hydrolase	Chain: C: PDB Molecule:ribonuclease j 1;
1011	140f19ff73fcac5e	c2zwrA_	100	37	97	2.2	PDB header:hydrolase	Chain: A: PDB Molecule:metallo-beta-lactamase superfamily protein;
1012	7f7e3873605ad6d6	c2zwrA_	100	34	96	2.2	PDB header:hydrolase	Chain: A: PDB Molecule:metallo-beta-lactamase superfamily protein;
1013	7099207518f461dc	c7l0bD_	99.9	25	98	1.65	PDB header:hydrolase	Chain: D: PDB Molecule:hydroxyacylglutathione hydrolase;
1014	daac856acaa124d8	c2xf4A_	100	32	95	2.3	PDB header:hydrolase	Chain: A: PDB Molecule:hydroxyacylglutathione hydrolase;
1015	37d5de27b9eaf8e9	c2zwrA_	100	36	93	2.2	PDB header:hydrolase	Chain: A: PDB Molecule:metallo-beta-lactamase superfamily protein;
1016	16bcfecb50772e02	c3zq4C_	100	39	96	3	PDB header:hydrolase	Chain: C: PDB Molecule:ribonuclease j 1;
1017	16ecb964a731edd4	d1y44a1	100	25	98	Metallo-hydrolase/oxidoreductase	Metallo-hydrolase/oxidoreductase	RNase Z-like
1018	ad617cad3ced3889	c2zwrA_	100	35	97	2.2	PDB header:hydrolase	Chain: A: PDB Molecule:metallo-beta-lactamase superfamily protein;
1019	b5341728ae66e725	c7ev5A_	100	31	97	1.44	PDB header:hydrolase	Chain: A: PDB Molecule:lactamase_b domain-containing protein;
1020	e440f883e9938066	c2xf4A_	100	31	98	2.3	PDB header:hydrolase	Chain: A: PDB Molecule:hydroxyacylglutathione hydrolase;
1021	124da772ba7cc4e5	c2xf4A_	100	35	97	2.3	PDB header:hydrolase	Chain: A: PDB Molecule:hydroxyacylglutathione hydrolase;
1022	e90fd04538584413	c2zwrA_	100	32	99	2.2	PDB header:hydrolase	Chain: A: PDB Molecule:metallo-beta-lactamase superfamily protein;
1023	3c3ace8e9bee5a28	c3zq4C_	100	38	98	3	PDB header:hydrolase	Chain: C: PDB Molecule:ribonuclease j 1;
1024	79194da1664397c6	c2zwrA_	100	32	98	2.2	PDB header:hydrolase	Chain: A: PDB Molecule:metallo-beta-lactamase superfamily protein;
1025	49dd6767f29aac8d	c7ev5A_	100	32	97	1.44	PDB header:hydrolase	Chain: A: PDB Molecule:lactamase_b domain-containing protein;
1026	bf149845523abe74	c7ev5A_	100	32	97	1.44	PDB header:hydrolase	Chain: A: PDB Molecule:lactamase_b domain-containing protein;
1027	227352abcd7fc79c	c2xf4A_	100	31	98	2.3	PDB header:hydrolase	Chain: A: PDB Molecule:hydroxyacylglutathione hydrolase;
1028	f69c8a39860076a2	c2zwrA_	100	33	95	2.2	PDB header:hydrolase	Chain: A: PDB Molecule:metallo-beta-lactamase superfamily protein;
1029	8bcc80f8aa2eded7	d2dkfa1	100	35	99	Metallo-hydrolase/oxidoreductase	Metallo-hydrolase/oxidoreductase	beta-CASP RNA-metabolising hydrolases
1030	9b10440398b6f645	c7ev5A_	100	33	95	1.44	PDB header:hydrolase	Chain: A: PDB Molecule:lactamase_b domain-containing protein;
1031	1aa7b91cc0dad54c	d2dkfa1	100	38	99	Metallo-hydrolase/oxidoreductase	Metallo-hydrolase/oxidoreductase	beta-CASP RNA-metabolising hydrolases
1032	12f8fe6ca4b3a018	c7ev5A_	100	32	97	1.44	PDB header:hydrolase	Chain: A: PDB Molecule:lactamase_b domain-containing protein;
1033	86ec108532ab4a7d	c2xf4A_	100	31	98	2.3	PDB header:hydrolase	Chain: A: PDB Molecule:hydroxyacylglutathione hydrolase;
1034	e7153c6f5c9bc19b	c2xf4A_	100	31	98	2.3	PDB header:hydrolase	Chain: A: PDB Molecule:hydroxyacylglutathione hydrolase;
1035	75dea39a624188a3	c2zwrA_	100	32	99	2.2	PDB header:hydrolase	Chain: A: PDB Molecule:metallo-beta-lactamase superfamily protein;
1036	e48b2622c14c09c4	c3zq4C_	100	38	96	3	PDB header:hydrolase	Chain: C: PDB Molecule:ribonuclease j 1;
1037	1f84a6347d25629a	c3zq4C_	100	39	97	3	PDB header:hydrolase	Chain: C: PDB Molecule:ribonuclease j 1;
1038	e3151389a85ec07a	c3zwfA_	100	31	99	1.7	PDB header:hydrolase	Chain: A: PDB Molecule:zinc phosphodiesterase elac protein 1;
1039	091bea1fb1333a7a	c3zq4C_	100	40	97	3	PDB header:hydrolase	Chain: C: PDB Molecule:ribonuclease j 1;
1040	7bf12f558f313bf3	c4efzB_	100	37	93	1.6	PDB header:hydrolase	Chain: B: PDB Molecule:metallo-beta-lactamase family protein;
1041	d8b893cd08c68f84	c2zwrA_	100	34	96	2.2	PDB header:hydrolase	Chain: A: PDB Molecule:metallo-beta-lactamase superfamily protein;
1042	3d125f93e19c3d78	c2xf4A_	100	31	98	2.3	PDB header:hydrolase	Chain: A: PDB Molecule:hydroxyacylglutathione hydrolase;
1043	21a0ffccb4f9cc92	c3zq4C_	100	39	98	3	PDB header:hydrolase	Chain: C: PDB Molecule:ribonuclease j 1;
1044	a0a9762981cc92a9	c7ev5A_	100	33	97	1.44	PDB header:hydrolase	Chain: A: PDB Molecule:lactamase_b domain-containing protein;
1045	66ccdbe7b32d054d	c2xf4A_	100	35	97	2.3	PDB header:hydrolase	Chain: A: PDB Molecule:hydroxyacylglutathione hydrolase;
1046	f777f0b9ac4ef221	c2zwrA_	100	38	98	2.2	PDB header:hydrolase	Chain: A: PDB Molecule:metallo-beta-lactamase superfamily protein;
1047	49680c0656cca43d	c2xf4A_	100	32	99	2.3	PDB header:hydrolase	Chain: A: PDB Molecule:hydroxyacylglutathione hydrolase;
1048	8f1c96dc188f5b82	c7l0bD_	100	38	94	1.65	PDB header:hydrolase	Chain: D: PDB Molecule:hydroxyacylglutathione hydrolase;
1049	f87b19d6dfa723fe	d2dkfa1	100	38	97	Metallo-hydrolase/oxidoreductase	Metallo-hydrolase/oxidoreductase	beta-CASP RNA-metabolising hydrolases
1050	e3ec44d9fcdd7e61	d2dkfa1	100	37	99	Metallo-hydrolase/oxidoreductase	Metallo-hydrolase/oxidoreductase	beta-CASP RNA-metabolising hydrolases
1051	3cc651bf8b2b5451	d2cbna1	100	28	99	Metallo-hydrolase/oxidoreductase	Metallo-hydrolase/oxidoreductase	RNase Z-like
1052	23122b4ef6e5cdf8	c3zq4C_	100	39	98	3	PDB header:hydrolase	Chain: C: PDB Molecule:ribonuclease j 1;
1053	6810077f8163f445	d2dkfa1	100	37	99	Metallo-hydrolase/oxidoreductase	Metallo-hydrolase/oxidoreductase	beta-CASP RNA-metabolising hydrolases
1054	1b60695ae4ab1e1c	d2dkfa1	100	35	99	Metallo-hydrolase/oxidoreductase	Metallo-hydrolase/oxidoreductase	beta-CASP RNA-metabolising hydrolases
1055	45c7ca4405867c95	d2dkfa1	100	37	99	Metallo-hydrolase/oxidoreductase	Metallo-hydrolase/oxidoreductase	beta-CASP RNA-metabolising hydrolases
1056	68263a0aa0a7eb7b	c3zq4C_	100	39	98	3	PDB header:hydrolase	Chain: C: PDB Molecule:ribonuclease j 1;
1057	30da09dc6ab9cea3	d2dkfa1	100	37	99	Metallo-hydrolase/oxidoreductase	Metallo-hydrolase/oxidoreductase	beta-CASP RNA-metabolising hydrolases
1058	be6a1636a1a66eb0	c3zq4C_	100	39	98	3	PDB header:hydrolase	Chain: C: PDB Molecule:ribonuclease j 1;
1059	677e88d01a3eb684	d2dkfa1	100	35	99	Metallo-hydrolase/oxidoreductase	Metallo-hydrolase/oxidoreductase	beta-CASP RNA-metabolising hydrolases
1060	437afc8ddc3f123d	d2dkfa1	100	37	99	Metallo-hydrolase/oxidoreductase	Metallo-hydrolase/oxidoreductase	beta-CASP RNA-metabolising hydrolases
1061	08cb12205097a5d0	c3zq4C_	100	39	98	3	PDB header:hydrolase	Chain: C: PDB Molecule:ribonuclease j 1;
1062	e94786941041a97b	d2dkfa1	100	37	99	Metallo-hydrolase/oxidoreductase	Metallo-hydrolase/oxidoreductase	beta-CASP RNA-metabolising hydrolases
1063	0650272bc9888d4a	d2dkfa1	100	37	99	Metallo-hydrolase/oxidoreductase	Metallo-hydrolase/oxidoreductase	beta-CASP RNA-metabolising hydrolases
1064	2eb7ecbe2b15dced	c3zq4C_	100	36	90	3	PDB header:hydrolase	Chain: C: PDB Molecule:ribonuclease j 1;
1065	d53c099b92cb2bc7	c1zkpD_	100	29	99	1.5	PDB header:structural genomics, unknown function	Chain: D: PDB Molecule:hypothetical protein ba1088;
1066	7350846552cb3a81	c3zq4C_	100	41	84	3	PDB header:hydrolase	Chain: C: PDB Molecule:ribonuclease j 1;
1067	4b1027b98a526a80	c3zq4C_	100	39	89	3	PDB header:hydrolase	Chain: C: PDB Molecule:ribonuclease j 1;
1068	c7a48dd8217a39c1	c3zq4C_	100	37	89	3	PDB header:hydrolase	Chain: C: PDB Molecule:ribonuclease j 1;
1069	a7adf819ea97f9b9	c3zq4C_	100	40	84	3	PDB header:hydrolase	Chain: C: PDB Molecule:ribonuclease j 1;
1070	b7078171e99631cd	d2dkfa1	100	35	98	Metallo-hydrolase/oxidoreductase	Metallo-hydrolase/oxidoreductase	beta-CASP RNA-metabolising hydrolases
1071	d6b7a3e73cb6a23b	c3zq4C_	100	38	87	3	PDB header:hydrolase	Chain: C: PDB Molecule:ribonuclease j 1;
1072	977b85c5205acdf6	c3zq4C_	100	39	94	3	PDB header:hydrolase	Chain: C: PDB Molecule:ribonuclease j 1;
1073	da3377b348c2f2e0	c3md7A_	100	26	98	1.27	PDB header:hydrolase	Chain: A: PDB Molecule:beta-lactamase-like;
1074	596beaee2b8f2eaf	d2cbna1	100	27	99	Metallo-hydrolase/oxidoreductase	Metallo-hydrolase/oxidoreductase	RNase Z-like
1075	271d1158d3e267a4	d2dkfa1	100	37	99	Metallo-hydrolase/oxidoreductase	Metallo-hydrolase/oxidoreductase	beta-CASP RNA-metabolising hydrolases
1076	ef309824e77eb67c	d2dkfa1	100	35	99	Metallo-hydrolase/oxidoreductase	Metallo-hydrolase/oxidoreductase	beta-CASP RNA-metabolising hydrolases
1077	c0bf637288db091b	c3zq4C_	100	40	78	3	PDB header:hydrolase	Chain: C: PDB Molecule:ribonuclease j 1;
1078	b2caaa671ee670bd	c3zq4C_	100	39	98	3	PDB header:hydrolase	Chain: C: PDB Molecule:ribonuclease j 1;
1079	be96575c4a178eb1	d2dkfa1	100	37	99	Metallo-hydrolase/oxidoreductase	Metallo-hydrolase/oxidoreductase	beta-CASP RNA-metabolising hydrolases
1080	b07c208970d3c569	c3zq4C_	100	36	90	3	PDB header:hydrolase	Chain: C: PDB Molecule:ribonuclease j 1;
1081	6fda7af9299d5fdf	c4v0hC_	100	35	88	1.79	PDB header:hydrolase	Chain: C: PDB Molecule:metallo-beta-lactamase domain-containing protein 1 1;
1082	4be38ce49430c363	c4v0hC_	100	35	88	1.79	PDB header:hydrolase	Chain: C: PDB Molecule:metallo-beta-lactamase domain-containing protein 1 1;
1083	21e000b028384781	c3zq4C_	100	43	91	3	PDB header:hydrolase	Chain: C: PDB Molecule:ribonuclease j 1;
1084	4512df30c8151e27	c4v0hC_	100	31	98	1.79	PDB header:hydrolase	Chain: C: PDB Molecule:metallo-beta-lactamase domain-containing protein 1 1;
1085	00b6d934f66f6c3a	c2bibA_	100	20	89	1.92	PDB header:hydrolase	Chain: A: PDB Molecule:teichoic acid phosphorylcholine esterase/ choline binding
1086	56595b8377f2beb0	d1xm8a_	100	36	97	Metallo-hydrolase/oxidoreductase	Metallo-hydrolase/oxidoreductase	Glyoxalase II (hydroxyacylglutathione hydrolase)
1087	32b520f03777fcd1	c3zq4C_	100	43	91	3	PDB header:hydrolase	Chain: C: PDB Molecule:ribonuclease j 1;
1088	04a22aa08e0cc20c	c2xf4A_	100	34	99	2.3	PDB header:hydrolase	Chain: A: PDB Molecule:hydroxyacylglutathione hydrolase;
1089	57dfb0f25963caff	d2cbna1	100	25	99	Metallo-hydrolase/oxidoreductase	Metallo-hydrolase/oxidoreductase	RNase Z-like
1090	3d0d390c71de2166	c4v0hC_	100	31	98	1.79	PDB header:hydrolase	Chain: C: PDB Molecule:metallo-beta-lactamase domain-containing protein 1 1;
1091	c25ccaaa378cf225	c2bibA_	100	20	89	1.92	PDB header:hydrolase	Chain: A: PDB Molecule:teichoic acid phosphorylcholine esterase/ choline binding
1092	32b7a0de9ac6ed31	d1xm8a_	100	36	97	Metallo-hydrolase/oxidoreductase	Metallo-hydrolase/oxidoreductase	Glyoxalase II (hydroxyacylglutathione hydrolase)
1093	e5f268a40a7cc8a0	c3zq4C_	100	43	91	3	PDB header:hydrolase	Chain: C: PDB Molecule:ribonuclease j 1;
1094	0082786c0623fa49	d2dkfa1	100	35	99	Metallo-hydrolase/oxidoreductase	Metallo-hydrolase/oxidoreductase	beta-CASP RNA-metabolising hydrolases
1095	1c92ae104a5b8438	d2cbna1	100	25	99	Metallo-hydrolase/oxidoreductase	Metallo-hydrolase/oxidoreductase	RNase Z-like
1096	009baf9fbd16069b	c2xf4A_	100	34	99	2.3	PDB header:hydrolase	Chain: A: PDB Molecule:hydroxyacylglutathione hydrolase;
1097	26a2fd6a4cea28c3	d2dkfa1	100	36	94	Metallo-hydrolase/oxidoreductase	Metallo-hydrolase/oxidoreductase	beta-CASP RNA-metabolising hydrolases
1098	4a21c8074a4a2417	d2cbna1	100	25	96	Metallo-hydrolase/oxidoreductase	Metallo-hydrolase/oxidoreductase	RNase Z-like
1099	7ad9f9fab419873b	d1wraa1	100	21	88	Metallo-hydrolase/oxidoreductase	Metallo-hydrolase/oxidoreductase	Pce catalytic domain-like
1100	b93120b92ba79935	d1xm8a_	100	36	97	Metallo-hydrolase/oxidoreductase	Metallo-hydrolase/oxidoreductase	Glyoxalase II (hydroxyacylglutathione hydrolase)
1101	3bdf825c0ad3aca5	d2dkfa1	100	33	99	Metallo-hydrolase/oxidoreductase	Metallo-hydrolase/oxidoreductase	beta-CASP RNA-metabolising hydrolases
1102	f2f218acbe3d2399	d2i7ta1	99.9	27	99	Metallo-hydrolase/oxidoreductase	Metallo-hydrolase/oxidoreductase	beta-CASP RNA-metabolising hydrolases
1103	1cd8d64bbf910a9e	c3zq4C_	100	42	97	3	PDB header:hydrolase	Chain: C: PDB Molecule:ribonuclease j 1;
1104	a36b1b1ef452fa0d	d2dkfa1	100	37	99	Metallo-hydrolase/oxidoreductase	Metallo-hydrolase/oxidoreductase	beta-CASP RNA-metabolising hydrolases
1105	bbefa3ad9a13e67e	c3zq4C_	100	39	94	3	PDB header:hydrolase	Chain: C: PDB Molecule:ribonuclease j 1;
1106	d230130eda14339c	d2dkfa1	100	36	99	Metallo-hydrolase/oxidoreductase	Metallo-hydrolase/oxidoreductase	beta-CASP RNA-metabolising hydrolases
1107	589ec9c0943368a2	d2i7ta1	99.9	27	99	Metallo-hydrolase/oxidoreductase	Metallo-hydrolase/oxidoreductase	beta-CASP RNA-metabolising hydrolases
1108	103f081a21ea3e75	d2dkfa1	100	33	99	Metallo-hydrolase/oxidoreductase	Metallo-hydrolase/oxidoreductase	beta-CASP RNA-metabolising hydrolases
1109	8d5dd2e716972786	c3zq4C_	100	42	97	3	PDB header:hydrolase	Chain: C: PDB Molecule:ribonuclease j 1;
1110	3fbce5c196fbf0a9	d2i7ta1	99.9	27	99	Metallo-hydrolase/oxidoreductase	Metallo-hydrolase/oxidoreductase	beta-CASP RNA-metabolising hydrolases
1111	f846d8e93722d21f	d2dkfa1	100	33	99	Metallo-hydrolase/oxidoreductase	Metallo-hydrolase/oxidoreductase	beta-CASP RNA-metabolising hydrolases
1112	4f4fb2769451e84d	d2dkfa1	100	38	99	Metallo-hydrolase/oxidoreductase	Metallo-hydrolase/oxidoreductase	beta-CASP RNA-metabolising hydrolases
1113	dbf8a22a07d0592e	c3zq4C_	100	42	97	3	PDB header:hydrolase	Chain: C: PDB Molecule:ribonuclease j 1;
1114	dce1011ad555380f	c3zq4C_	100	40	91	3	PDB header:hydrolase	Chain: C: PDB Molecule:ribonuclease j 1;
1115	b3441cbe2953ca67	d2dkfa1	100	37	99	Metallo-hydrolase/oxidoreductase	Metallo-hydrolase/oxidoreductase	beta-CASP RNA-metabolising hydrolases
1116	f712d4818b9d55ea	c3zq4C_	100	39	94	3	PDB header:hydrolase	Chain: C: PDB Molecule:ribonuclease j 1;
1117	1ac0fb13b3be2c32	d2i7ta1	99.9	27	99	Metallo-hydrolase/oxidoreductase	Metallo-hydrolase/oxidoreductase	beta-CASP RNA-metabolising hydrolases
1118	1015870fcce5ecf4	d2dkfa1	100	33	99	Metallo-hydrolase/oxidoreductase	Metallo-hydrolase/oxidoreductase	beta-CASP RNA-metabolising hydrolases
1119	f26a747835f519bb	c1vmeB_	99.6	25	78	1.8	PDB header:electron transport	Chain: B: PDB Molecule:flavoprotein;
1120	6c599dd9fb9e100b	d2dkfa1	100	37	99	Metallo-hydrolase/oxidoreductase	Metallo-hydrolase/oxidoreductase	beta-CASP RNA-metabolising hydrolases
1121	07618f8b7bef2425	c3zq4C_	100	40	94	3	PDB header:hydrolase	Chain: C: PDB Molecule:ribonuclease j 1;
1122	a9a1d1703ee995ae	d2i7ta1	99.9	27	99	Metallo-hydrolase/oxidoreductase	Metallo-hydrolase/oxidoreductase	beta-CASP RNA-metabolising hydrolases
1123	2cbd99f5f481177b	d2dkfa1	100	33	99	Metallo-hydrolase/oxidoreductase	Metallo-hydrolase/oxidoreductase	beta-CASP RNA-metabolising hydrolases
1124	5ef121a33b1a5125	d2dkfa1	100	38	99	Metallo-hydrolase/oxidoreductase	Metallo-hydrolase/oxidoreductase	beta-CASP RNA-metabolising hydrolases
1125	4ad4bd81cfe4534a	c3zq4C_	100	42	97	3	PDB header:hydrolase	Chain: C: PDB Molecule:ribonuclease j 1;
1126	e50e2bfafdb8bfb4	c3zq4C_	100	42	97	3	PDB header:hydrolase	Chain: C: PDB Molecule:ribonuclease j 1;
1127	200bc59c5d8c74a4	d2dkfa1	100	39	99	Metallo-hydrolase/oxidoreductase	Metallo-hydrolase/oxidoreductase	beta-CASP RNA-metabolising hydrolases
1128	62de1f6ab9894f94	c3zq4C_	100	42	96	3	PDB header:hydrolase	Chain: C: PDB Molecule:ribonuclease j 1;
1129	f8638da8179eb84f	d2dkfa1	100	39	99	Metallo-hydrolase/oxidoreductase	Metallo-hydrolase/oxidoreductase	beta-CASP RNA-metabolising hydrolases
1130	235acee72c972b59	d2dkfa1	100	36	99	Metallo-hydrolase/oxidoreductase	Metallo-hydrolase/oxidoreductase	beta-CASP RNA-metabolising hydrolases
1131	fe5043b6411efc9a	d2dkfa1	100	34	99	Metallo-hydrolase/oxidoreductase	Metallo-hydrolase/oxidoreductase	beta-CASP RNA-metabolising hydrolases
1132	8912977a69f39b6f	d2dkfa1	100	34	99	Metallo-hydrolase/oxidoreductase	Metallo-hydrolase/oxidoreductase	beta-CASP RNA-metabolising hydrolases
1133	b5c63165462e8bba	c3zq4C_	100	40	96	3	PDB header:hydrolase	Chain: C: PDB Molecule:ribonuclease j 1;
1134	b1babefc87d99f41	d2dkfa1	100	36	95	Metallo-hydrolase/oxidoreductase	Metallo-hydrolase/oxidoreductase	beta-CASP RNA-metabolising hydrolases
1135	62ba9e60bd652b65	d2dkfa1	100	35	98	Metallo-hydrolase/oxidoreductase	Metallo-hydrolase/oxidoreductase	beta-CASP RNA-metabolising hydrolases
1136	96cf7b4e519b435f	c3zq4C_	100	39	86	3	PDB header:hydrolase	Chain: C: PDB Molecule:ribonuclease j 1;
1137	5ba79c102d310b50	d2dkfa1	100	36	98	Metallo-hydrolase/oxidoreductase	Metallo-hydrolase/oxidoreductase	beta-CASP RNA-metabolising hydrolases
1138	2cbb2e1c42befcd2	c3zq4C_	100	39	84	3	PDB header:hydrolase	Chain: C: PDB Molecule:ribonuclease j 1;
1139	f86538b1bc137081	c3eshB_	99.6	35	86	2.5	PDB header:hydrolase	Chain: B: PDB Molecule:protein similar to metal-dependent hydrolase;
1140	eeb88a21050fdc81	c3zq4C_	100	41	91	3	PDB header:hydrolase	Chain: C: PDB Molecule:ribonuclease j 1;
1141	2dd651c0a980c1c4	c4v0hC_	100	35	88	1.79	PDB header:hydrolase	Chain: C: PDB Molecule:metallo-beta-lactamase domain-containing protein 1 1;
1142	6cdcca07bef4d396	d1xm8a_	100	36	97	Metallo-hydrolase/oxidoreductase	Metallo-hydrolase/oxidoreductase	Glyoxalase II (hydroxyacylglutathione hydrolase)
1143	cad10e82f674d0bf	d2cbna1	100	25	99	Metallo-hydrolase/oxidoreductase	Metallo-hydrolase/oxidoreductase	RNase Z-like
1144	84be689307b40847	c2xf4A_	100	34	99	2.3	PDB header:hydrolase	Chain: A: PDB Molecule:hydroxyacylglutathione hydrolase;
1145	3ee9a70701ea6053	d1xm8a_	100	36	97	Metallo-hydrolase/oxidoreductase	Metallo-hydrolase/oxidoreductase	Glyoxalase II (hydroxyacylglutathione hydrolase)
1146	9efbc5bda63fb9a7	d2dkfa1	100	35	99	Metallo-hydrolase/oxidoreductase	Metallo-hydrolase/oxidoreductase	beta-CASP RNA-metabolising hydrolases
1147	a81c8cad028f8fe8	c4v0hC_	100	31	98	1.79	PDB header:hydrolase	Chain: C: PDB Molecule:metallo-beta-lactamase domain-containing protein 1 1;
1148	4ce57eca00a833ad	c2bibA_	100	20	89	1.92	PDB header:hydrolase	Chain: A: PDB Molecule:teichoic acid phosphorylcholine esterase/ choline binding
1149	184cf65040f684f8	d2dkfa1	100	37	99	Metallo-hydrolase/oxidoreductase	Metallo-hydrolase/oxidoreductase	beta-CASP RNA-metabolising hydrolases
1150	21793e0d008b6869	c1vmeB_	99.6	25	78	1.8	PDB header:electron transport	Chain: B: PDB Molecule:flavoprotein;
1151	7aeda026216e94c5	c3zq4C_	100	40	94	3	PDB header:hydrolase	Chain: C: PDB Molecule:ribonuclease j 1;
1152	867ead6eefabf2f3	d2dkfa1	100	36	99	Metallo-hydrolase/oxidoreductase	Metallo-hydrolase/oxidoreductase	beta-CASP RNA-metabolising hydrolases
1153	df7aa2ea3c5f8577	d2dkfa1	100	37	99	Metallo-hydrolase/oxidoreductase	Metallo-hydrolase/oxidoreductase	beta-CASP RNA-metabolising hydrolases
1154	3e5f56caf549b2f0	c1vmeB_	99.6	25	78	1.8	PDB header:electron transport	Chain: B: PDB Molecule:flavoprotein;
1155	786a5deb43a19bd9	c3zq4C_	100	40	94	3	PDB header:hydrolase	Chain: C: PDB Molecule:ribonuclease j 1;
1156	79c6b02cc7dbed1e	d2dkfa1	100	38	99	Metallo-hydrolase/oxidoreductase	Metallo-hydrolase/oxidoreductase	beta-CASP RNA-metabolising hydrolases
1157	d8b32265feca2da2	d2dkfa1	100	37	99	Metallo-hydrolase/oxidoreductase	Metallo-hydrolase/oxidoreductase	beta-CASP RNA-metabolising hydrolases
1158	07a4578dc9c54815	c3zq4C_	100	39	94	3	PDB header:hydrolase	Chain: C: PDB Molecule:ribonuclease j 1;
1159	9a87e729aaef9553	d2dkfa1	100	37	99	Metallo-hydrolase/oxidoreductase	Metallo-hydrolase/oxidoreductase	beta-CASP RNA-metabolising hydrolases
1160	a28565c6962f7abd	c1vmeB_	99.6	25	78	1.8	PDB header:electron transport	Chain: B: PDB Molecule:flavoprotein;
1161	35b64dac42547957	c3zq4C_	100	40	94	3	PDB header:hydrolase	Chain: C: PDB Molecule:ribonuclease j 1;
1162	faac47875e27c31f	d2i7ta1	99.9	27	99	Metallo-hydrolase/oxidoreductase	Metallo-hydrolase/oxidoreductase	beta-CASP RNA-metabolising hydrolases
1163	dc64f6cf3b9dc5fd	d2dkfa1	100	33	99	Metallo-hydrolase/oxidoreductase	Metallo-hydrolase/oxidoreductase	beta-CASP RNA-metabolising hydrolases
1164	3f22c0212f05cc1a	d2dkfa1	100	37	99	Metallo-hydrolase/oxidoreductase	Metallo-hydrolase/oxidoreductase	beta-CASP RNA-metabolising hydrolases
1165	a5604b6ead2316ea	c1vmeB_	99.6	25	78	1.8	PDB header:electron transport	Chain: B: PDB Molecule:flavoprotein;
1166	ac0d2acde6620a3f	c3zq4C_	100	40	94	3	PDB header:hydrolase	Chain: C: PDB Molecule:ribonuclease j 1;
1167	eefa808d53ecb81a	d2dkfa1	100	36	99	Metallo-hydrolase/oxidoreductase	Metallo-hydrolase/oxidoreductase	beta-CASP RNA-metabolising hydrolases
1168	b44444ce21e21121	d2dkfa1	100	37	99	Metallo-hydrolase/oxidoreductase	Metallo-hydrolase/oxidoreductase	beta-CASP RNA-metabolising hydrolases
1169	26e43dd5a1b37e08	c3zq4C_	100	39	94	3	PDB header:hydrolase	Chain: C: PDB Molecule:ribonuclease j 1;
1170	447518d2814a8467	d2dkfa1	100	37	99	Metallo-hydrolase/oxidoreductase	Metallo-hydrolase/oxidoreductase	beta-CASP RNA-metabolising hydrolases
1171	878dfb825cab5b32	c3zq4C_	100	41	92	3	PDB header:hydrolase	Chain: C: PDB Molecule:ribonuclease j 1;
1172	9709a5843918c0ec	c1vmeB_	99.6	25	78	1.8	PDB header:electron transport	Chain: B: PDB Molecule:flavoprotein;
1173	6a28490d3fc1ea5a	d2dkfa1	100	37	99	Metallo-hydrolase/oxidoreductase	Metallo-hydrolase/oxidoreductase	beta-CASP RNA-metabolising hydrolases
1174	6f10dcae48934d98	d2dkfa1	100	35	99	Metallo-hydrolase/oxidoreductase	Metallo-hydrolase/oxidoreductase	beta-CASP RNA-metabolising hydrolases
1175	7dc8cafd3440b351	d2q0ia1	100	22	96	Metallo-hydrolase/oxidoreductase	Metallo-hydrolase/oxidoreductase	PqsE-like
1176	4dea2d72fcbc9c0b	d2dkfa1	100	33	98	Metallo-hydrolase/oxidoreductase	Metallo-hydrolase/oxidoreductase	beta-CASP RNA-metabolising hydrolases
1177	afcd57d874bc9ce4	d2dkfa1	100	36	98	Metallo-hydrolase/oxidoreductase	Metallo-hydrolase/oxidoreductase	beta-CASP RNA-metabolising hydrolases
1178	e2f40df8fba3ce84	d2dkfa1	100	37	98	Metallo-hydrolase/oxidoreductase	Metallo-hydrolase/oxidoreductase	beta-CASP RNA-metabolising hydrolases
1179	27edac7b7deb4e1e	c3af5A_	100	32	97	2.6	PDB header:hydrolase	Chain: A: PDB Molecule:putative uncharacterized protein ph1404;
1180	5e95b19dadbffcd1	c3zq4C_	100	37	93	3	PDB header:hydrolase	Chain: C: PDB Molecule:ribonuclease j 1;
1181	519ea21d92706604	c3zq4C_	100	36	87	3	PDB header:hydrolase	Chain: C: PDB Molecule:ribonuclease j 1;
1182	8bc6b157593921bd	c3zq4C_	100	37	86	3	PDB header:hydrolase	Chain: C: PDB Molecule:ribonuclease j 1;
1183	e1525aaba030e7c5	c3zq4C_	100	35	84	3	PDB header:hydrolase	Chain: C: PDB Molecule:ribonuclease j 1;
1184	bf0f6aa325403300	d2dkfa1	100	35	98	Metallo-hydrolase/oxidoreductase	Metallo-hydrolase/oxidoreductase	beta-CASP RNA-metabolising hydrolases
1185	b89653b3924ee0bf	d2dkfa1	100	35	98	Metallo-hydrolase/oxidoreductase	Metallo-hydrolase/oxidoreductase	beta-CASP RNA-metabolising hydrolases
1186	4d2813b9a0130020	c3zq4C_	100	35	84	3	PDB header:hydrolase	Chain: C: PDB Molecule:ribonuclease j 1;
1187	aabb1be182f0ea23	c3zq4C_	100	39	86	3	PDB header:hydrolase	Chain: C: PDB Molecule:ribonuclease j 1;
1188	ebc46f551da68f6c	d2dkfa1	100	36	98	Metallo-hydrolase/oxidoreductase	Metallo-hydrolase/oxidoreductase	beta-CASP RNA-metabolising hydrolases
1189	8591dfd57729143a	d2dkfa1	100	36	99	Metallo-hydrolase/oxidoreductase	Metallo-hydrolase/oxidoreductase	beta-CASP RNA-metabolising hydrolases
1190	b3ad7cfc7378f337	c3zq4C_	100	37	84	3	PDB header:hydrolase	Chain: C: PDB Molecule:ribonuclease j 1;
1191	e8ef05f2ac8b8028	d2dkfa1	100	36	98	Metallo-hydrolase/oxidoreductase	Metallo-hydrolase/oxidoreductase	beta-CASP RNA-metabolising hydrolases
1192	c9e4db6e5bd9a69e	d2dkfa1	100	38	98	Metallo-hydrolase/oxidoreductase	Metallo-hydrolase/oxidoreductase	beta-CASP RNA-metabolising hydrolases
1193	794f7a8888fdf673	c3zq4C_	100	37	93	3	PDB header:hydrolase	Chain: C: PDB Molecule:ribonuclease j 1;
1194	f881c08a882e58e2	c3af5A_	100	32	97	2.6	PDB header:hydrolase	Chain: A: PDB Molecule:putative uncharacterized protein ph1404;
1195	20a59691f9d0616a	c3zq4C_	100	37	95	3	PDB header:hydrolase	Chain: C: PDB Molecule:ribonuclease j 1;
1196	e58d31eb24791208	c3af5A_	100	33	97	2.6	PDB header:hydrolase	Chain: A: PDB Molecule:putative uncharacterized protein ph1404;
1197	ee4fb271095b0b8a	d2dkfa1	100	38	98	Metallo-hydrolase/oxidoreductase	Metallo-hydrolase/oxidoreductase	beta-CASP RNA-metabolising hydrolases
1198	355521d6eeb08f0e	c3zq4C_	100	36	87	3	PDB header:hydrolase	Chain: C: PDB Molecule:ribonuclease j 1;
1199	54be8df083b647b4	c3zq4C_	100	37	95	3	PDB header:hydrolase	Chain: C: PDB Molecule:ribonuclease j 1;
1200	2fd5d4ec48b14001	d2dkfa1	100	35	98	Metallo-hydrolase/oxidoreductase	Metallo-hydrolase/oxidoreductase	beta-CASP RNA-metabolising hydrolases
1201	ed5c2ef3042427aa	c3zq4C_	100	35	84	3	PDB header:hydrolase	Chain: C: PDB Molecule:ribonuclease j 1;
1202	334c6c710bdbb41c	d2dkfa1	100	33	98	Metallo-hydrolase/oxidoreductase	Metallo-hydrolase/oxidoreductase	beta-CASP RNA-metabolising hydrolases
1203	a020a79d06c5ddaf	d2dkfa1	100	36	98	Metallo-hydrolase/oxidoreductase	Metallo-hydrolase/oxidoreductase	beta-CASP RNA-metabolising hydrolases
1204	f2b7c07ae15dca96	c3zq4C_	100	37	93	3	PDB header:hydrolase	Chain: C: PDB Molecule:ribonuclease j 1;
1205	4e6317489f85abfa	c3af5A_	100	32	97	2.6	PDB header:hydrolase	Chain: A: PDB Molecule:putative uncharacterized protein ph1404;
1206	3bc8ca4c10316374	d2dkfa1	100	35	97	Metallo-hydrolase/oxidoreductase	Metallo-hydrolase/oxidoreductase	beta-CASP RNA-metabolising hydrolases
1207	afe2f386649fd17c	c3zq4C_	100	37	88	3	PDB header:hydrolase	Chain: C: PDB Molecule:ribonuclease j 1;
1208	e1ec1d9ef1cf93d5	c2bibA_	100	20	84	1.92	PDB header:hydrolase	Chain: A: PDB Molecule:teichoic acid phosphorylcholine esterase/ choline binding
1209	1b8556ccf4a809b5	d2dkfa1	100	37	99	Metallo-hydrolase/oxidoreductase	Metallo-hydrolase/oxidoreductase	beta-CASP RNA-metabolising hydrolases
1210	1d368eb6d79f94e4	c3zq4C_	100	36	89	3	PDB header:hydrolase	Chain: C: PDB Molecule:ribonuclease j 1;
1211	fa64e176cf753d5b	d2dkfa1	100	39	99	Metallo-hydrolase/oxidoreductase	Metallo-hydrolase/oxidoreductase	beta-CASP RNA-metabolising hydrolases
1212	0de52b6402f34c60	d2dkfa1	100	39	99	Metallo-hydrolase/oxidoreductase	Metallo-hydrolase/oxidoreductase	beta-CASP RNA-metabolising hydrolases
1213	1d1c3f68bca55a06	c3zq4C_	100	36	89	3	PDB header:hydrolase	Chain: C: PDB Molecule:ribonuclease j 1;
1214	913e447d5e5dbdae	d2dkfa1	100	42	99	Metallo-hydrolase/oxidoreductase	Metallo-hydrolase/oxidoreductase	beta-CASP RNA-metabolising hydrolases
1215	4612f7a6b75f7557	d2dkfa1	100	37	99	Metallo-hydrolase/oxidoreductase	Metallo-hydrolase/oxidoreductase	beta-CASP RNA-metabolising hydrolases
1216	aa79f6d7dca0048c	c3zq4C_	100	36	89	3	PDB header:hydrolase	Chain: C: PDB Molecule:ribonuclease j 1;
1217	b1938af72cdf75c9	d2dkfa1	100	39	99	Metallo-hydrolase/oxidoreductase	Metallo-hydrolase/oxidoreductase	beta-CASP RNA-metabolising hydrolases
1218	437aa79dd18507e6	d2dkfa1	100	38	99	Metallo-hydrolase/oxidoreductase	Metallo-hydrolase/oxidoreductase	beta-CASP RNA-metabolising hydrolases
1219	7aeecbc7d4088991	d2dkfa1	100	38	99	Metallo-hydrolase/oxidoreductase	Metallo-hydrolase/oxidoreductase	beta-CASP RNA-metabolising hydrolases
1220	689f0b3a63cc1315	d2dkfa1	100	44	99	Metallo-hydrolase/oxidoreductase	Metallo-hydrolase/oxidoreductase	beta-CASP RNA-metabolising hydrolases
1221	6d2b25677e2722a3	d1y44a1	100	27	99	Metallo-hydrolase/oxidoreductase	Metallo-hydrolase/oxidoreductase	RNase Z-like
1222	5170e76f9c824d17	d2dkfa1	100	38	99	Metallo-hydrolase/oxidoreductase	Metallo-hydrolase/oxidoreductase	beta-CASP RNA-metabolising hydrolases
1223	041463c91872af76	d1y44a1	100	27	99	Metallo-hydrolase/oxidoreductase	Metallo-hydrolase/oxidoreductase	RNase Z-like
1224	aca264d975ed694d	d2dkfa1	99.8	61	97	Metallo-hydrolase/oxidoreductase	Metallo-hydrolase/oxidoreductase	beta-CASP RNA-metabolising hydrolases
1225	914b902bb7d0b577	c1vmeB_	100	24	98	1.8	PDB header:electron transport	Chain: B: PDB Molecule:flavoprotein;
1226	d6efe35108ceb47f	c3zq4C_	100	41	97	3	PDB header:hydrolase	Chain: C: PDB Molecule:ribonuclease j 1;
1227	069fe9493abe9b2e	d2dkfa1	100	38	99	Metallo-hydrolase/oxidoreductase	Metallo-hydrolase/oxidoreductase	beta-CASP RNA-metabolising hydrolases
1228	aecbc263424eaf08	c3zq4C_	100	40	89	3	PDB header:hydrolase	Chain: C: PDB Molecule:ribonuclease j 1;
1229	cc95fbecd922971b	c3zq4C_	100	36	86	3	PDB header:hydrolase	Chain: C: PDB Molecule:ribonuclease j 1;
1230	a84c97fddf20f451	d2dkfa1	100	36	99	Metallo-hydrolase/oxidoreductase	Metallo-hydrolase/oxidoreductase	beta-CASP RNA-metabolising hydrolases
1231	205257c44ee2d2b5	c3zq4C_	100	37	90	3	PDB header:hydrolase	Chain: C: PDB Molecule:ribonuclease j 1;
1232	b934f3d95f74ad75	d2dkfa1	100	37	99	Metallo-hydrolase/oxidoreductase	Metallo-hydrolase/oxidoreductase	beta-CASP RNA-metabolising hydrolases
1233	48764e3623c57ab5	c3zq4C_	100	36	87	3	PDB header:hydrolase	Chain: C: PDB Molecule:ribonuclease j 1;
1234	0315ba2c7968e2be	c3zq4C_	100	35	84	3	PDB header:hydrolase	Chain: C: PDB Molecule:ribonuclease j 1;
1235	c0272d3b947f7511	d2dkfa1	100	35	98	Metallo-hydrolase/oxidoreductase	Metallo-hydrolase/oxidoreductase	beta-CASP RNA-metabolising hydrolases
1236	dde73548826d5325	c3zq4C_	100	37	93	3	PDB header:hydrolase	Chain: C: PDB Molecule:ribonuclease j 1;
1237	85da751c4384d167	c3af5A_	100	32	97	2.6	PDB header:hydrolase	Chain: A: PDB Molecule:putative uncharacterized protein ph1404;
1238	74cafca48ea63648	c3zq4C_	100	35	82	3	PDB header:hydrolase	Chain: C: PDB Molecule:ribonuclease j 1;
1239	930b93382bd054b0	c4yskA_	100	49	97	2.47	PDB header:hydrolase	Chain: A: PDB Molecule:beta-lactamase domain protein;
1240	3b31d6b7a242fa34	d2dkfa1	100	36	98	Metallo-hydrolase/oxidoreductase	Metallo-hydrolase/oxidoreductase	beta-CASP RNA-metabolising hydrolases
1241	cd5285558d87e6b2	d2cbna1	100	26	99	Metallo-hydrolase/oxidoreductase	Metallo-hydrolase/oxidoreductase	RNase Z-like
1242	57480860432f8537	c2bibA_	100	20	84	1.92	PDB header:hydrolase	Chain: A: PDB Molecule:teichoic acid phosphorylcholine esterase/ choline binding
1243	36ad2dad590fe635	d2dkfa1	100	33	98	Metallo-hydrolase/oxidoreductase	Metallo-hydrolase/oxidoreductase	beta-CASP RNA-metabolising hydrolases
1244	2a8cd8f6745b955a	d2cbna1	100	26	99	Metallo-hydrolase/oxidoreductase	Metallo-hydrolase/oxidoreductase	RNase Z-like
1245	04d8fe1ef6666bf8	c3zq4C_	100	36	82	3	PDB header:hydrolase	Chain: C: PDB Molecule:ribonuclease j 1;
1246	e7212223e916512e	c3zwfA_	99.9	36	98	1.7	PDB header:hydrolase	Chain: A: PDB Molecule:zinc phosphodiesterase elac protein 1;
1247	1f35649d7676d4f0	c2bibA_	100	20	84	1.92	PDB header:hydrolase	Chain: A: PDB Molecule:teichoic acid phosphorylcholine esterase/ choline binding
1248	93e82b7453d0cccb	c2bibA_	100	20	84	1.92	PDB header:hydrolase	Chain: A: PDB Molecule:teichoic acid phosphorylcholine esterase/ choline binding
1249	b51be009cf8e64f8	d2cbna1	100	26	99	Metallo-hydrolase/oxidoreductase	Metallo-hydrolase/oxidoreductase	RNase Z-like
1250	57e6d867b3a173be	d2dkfa1	100	38	99	Metallo-hydrolase/oxidoreductase	Metallo-hydrolase/oxidoreductase	beta-CASP RNA-metabolising hydrolases
1251	34835e2da3e72be7	d2dkfa1	100	38	99	Metallo-hydrolase/oxidoreductase	Metallo-hydrolase/oxidoreductase	beta-CASP RNA-metabolising hydrolases
1252	32d96d7dad62382e	d1y44a1	100	27	99	Metallo-hydrolase/oxidoreductase	Metallo-hydrolase/oxidoreductase	RNase Z-like
1253	01893b408061e020	c3zq4C_	100	36	89	3	PDB header:hydrolase	Chain: C: PDB Molecule:ribonuclease j 1;
1254	8438f325d6e75d73	d2dkfa1	100	39	99	Metallo-hydrolase/oxidoreductase	Metallo-hydrolase/oxidoreductase	beta-CASP RNA-metabolising hydrolases
1255	84634811e0a2ef35	d2dkfa1	100	37	99	Metallo-hydrolase/oxidoreductase	Metallo-hydrolase/oxidoreductase	beta-CASP RNA-metabolising hydrolases
1256	f798c66d2b6562ba	d2dkfa1	100	35	99	Metallo-hydrolase/oxidoreductase	Metallo-hydrolase/oxidoreductase	beta-CASP RNA-metabolising hydrolases
1257	31182612d7ee2570	c3zq4C_	100	36	88	3	PDB header:hydrolase	Chain: C: PDB Molecule:ribonuclease j 1;
1258	941ce1429949bce7	d2dkfa1	100	39	99	Metallo-hydrolase/oxidoreductase	Metallo-hydrolase/oxidoreductase	beta-CASP RNA-metabolising hydrolases
1259	92b35efe8e6d460a	c3zq4C_	100	43	93	3	PDB header:hydrolase	Chain: C: PDB Molecule:ribonuclease j 1;
1260	a967c95e0020c684	d2dkfa1	100	40	99	Metallo-hydrolase/oxidoreductase	Metallo-hydrolase/oxidoreductase	beta-CASP RNA-metabolising hydrolases
1261	49c83b4e70146129	c3zq4C_	100	41	97	3	PDB header:hydrolase	Chain: C: PDB Molecule:ribonuclease j 1;
1262	40baf2e4f79f8407	c3zq4C_	100	41	97	3	PDB header:hydrolase	Chain: C: PDB Molecule:ribonuclease j 1;
1263	9f93948f8d443dae	d2dkfa1	100	37	98	Metallo-hydrolase/oxidoreductase	Metallo-hydrolase/oxidoreductase	beta-CASP RNA-metabolising hydrolases
1264	960d6c5454003a0b	c3zq4C_	100	39	86	3	PDB header:hydrolase	Chain: C: PDB Molecule:ribonuclease j 1;
1265	2eb2784bd5b569ae	c3zq4C_	100	40	87	3	PDB header:hydrolase	Chain: C: PDB Molecule:ribonuclease j 1;
1266	bc000a3aaf120d33	d2dkfa1	100	35	98	Metallo-hydrolase/oxidoreductase	Metallo-hydrolase/oxidoreductase	beta-CASP RNA-metabolising hydrolases
1267	147251f9967ba77b	c3zq4C_	100	39	86	3	PDB header:hydrolase	Chain: C: PDB Molecule:ribonuclease j 1;
1268	1df13261dcf5f04b	d2dkfa1	100	37	98	Metallo-hydrolase/oxidoreductase	Metallo-hydrolase/oxidoreductase	beta-CASP RNA-metabolising hydrolases
1269	b2a5cff898cfcea9	c3zq4C_	100	39	84	3	PDB header:hydrolase	Chain: C: PDB Molecule:ribonuclease j 1;
1270	9f18ea34530ed3e6	c3zq4C_	100	40	85	3	PDB header:hydrolase	Chain: C: PDB Molecule:ribonuclease j 1;
1271	2e83cc024c1d5541	d2dkfa1	100	37	98	Metallo-hydrolase/oxidoreductase	Metallo-hydrolase/oxidoreductase	beta-CASP RNA-metabolising hydrolases
1272	16b12c5796cde867	c3zq4C_	100	40	85	3	PDB header:hydrolase	Chain: C: PDB Molecule:ribonuclease j 1;
1273	2bb5a43d26a493d2	d2dkfa1	100	36	98	Metallo-hydrolase/oxidoreductase	Metallo-hydrolase/oxidoreductase	beta-CASP RNA-metabolising hydrolases
1274	dfa54f30a14e737a	d2dkfa1	100	37	94	Metallo-hydrolase/oxidoreductase	Metallo-hydrolase/oxidoreductase	beta-CASP RNA-metabolising hydrolases
1275	86e2de12b24550a8	c3zq4C_	100	38	86	3	PDB header:hydrolase	Chain: C: PDB Molecule:ribonuclease j 1;
1276	1f23a123c4664e11	d2dkfa1	100	36	97	Metallo-hydrolase/oxidoreductase	Metallo-hydrolase/oxidoreductase	beta-CASP RNA-metabolising hydrolases
1277	a5f100e05859521e	d2dkfa1	100	35	98	Metallo-hydrolase/oxidoreductase	Metallo-hydrolase/oxidoreductase	beta-CASP RNA-metabolising hydrolases
1278	3c014e18b6441db4	c3zq4C_	100	39	86	3	PDB header:hydrolase	Chain: C: PDB Molecule:ribonuclease j 1;
1279	37992e4c13fc2dc2	c3zq4C_	100	35	84	3	PDB header:hydrolase	Chain: C: PDB Molecule:ribonuclease j 1;
1280	8ae844e80576185e	c3zq4C_	100	39	86	3	PDB header:hydrolase	Chain: C: PDB Molecule:ribonuclease j 1;
1281	ef3f6810b99a2840	d2dkfa1	100	37	98	Metallo-hydrolase/oxidoreductase	Metallo-hydrolase/oxidoreductase	beta-CASP RNA-metabolising hydrolases
1282	4a398353e9a01ef8	c3h3eA_	100	32	97	2.75	PDB header:structural genomics, metal binding prote	Chain: A: PDB Molecule:uncharacterized protein tm1679;
1283	9ca734a7ca931f43	c3zq4C_	100	39	85	3	PDB header:hydrolase	Chain: C: PDB Molecule:ribonuclease j 1;
1284	bd4d7bf8c7ef2d57	d2dkfa1	100	35	98	Metallo-hydrolase/oxidoreductase	Metallo-hydrolase/oxidoreductase	beta-CASP RNA-metabolising hydrolases
1285	a7381fa3c7d1031d	d2dkfa1	100	37	97	Metallo-hydrolase/oxidoreductase	Metallo-hydrolase/oxidoreductase	beta-CASP RNA-metabolising hydrolases
1286	4c11f968a5b48221	c3zq4C_	100	40	87	3	PDB header:hydrolase	Chain: C: PDB Molecule:ribonuclease j 1;
1287	6ff93c2504092fa8	d2dkfa1	100	35	98	Metallo-hydrolase/oxidoreductase	Metallo-hydrolase/oxidoreductase	beta-CASP RNA-metabolising hydrolases
1288	5715f537752750b1	d2dkfa1	100	37	94	Metallo-hydrolase/oxidoreductase	Metallo-hydrolase/oxidoreductase	beta-CASP RNA-metabolising hydrolases
1289	5c3692c9059dad4c	c3zq4C_	100	40	86	3	PDB header:hydrolase	Chain: C: PDB Molecule:ribonuclease j 1;
1290	7ee1ed973823eaeb	d2dkfa1	100	37	97	Metallo-hydrolase/oxidoreductase	Metallo-hydrolase/oxidoreductase	beta-CASP RNA-metabolising hydrolases
1291	b7578d343c3a49c3	d2dkfa1	100	36	97	Metallo-hydrolase/oxidoreductase	Metallo-hydrolase/oxidoreductase	beta-CASP RNA-metabolising hydrolases
1292	ec086ba1abd3b40f	c3zq4C_	100	38	86	3	PDB header:hydrolase	Chain: C: PDB Molecule:ribonuclease j 1;
1293	ca2e5427736e2396	c3zq4C_	100	37	91	3	PDB header:hydrolase	Chain: C: PDB Molecule:ribonuclease j 1;
1294	3e7bf9e3cb48635f	c3zq4C_	100	40	87	3	PDB header:hydrolase	Chain: C: PDB Molecule:ribonuclease j 1;
1295	b7dea53a1376300f	d2dkfa1	100	35	98	Metallo-hydrolase/oxidoreductase	Metallo-hydrolase/oxidoreductase	beta-CASP RNA-metabolising hydrolases
1296	400a956042aecdd6	d2dkfa1	100	37	98	Metallo-hydrolase/oxidoreductase	Metallo-hydrolase/oxidoreductase	beta-CASP RNA-metabolising hydrolases
1297	d202a6385a752993	c3zq4C_	100	39	86	3	PDB header:hydrolase	Chain: C: PDB Molecule:ribonuclease j 1;
1298	f1b67554cbe730e0	c3zq4C_	100	35	86	3	PDB header:hydrolase	Chain: C: PDB Molecule:ribonuclease j 1;
1299	d2779237b37caadc	d2dkfa1	100	34	97	Metallo-hydrolase/oxidoreductase	Metallo-hydrolase/oxidoreductase	beta-CASP RNA-metabolising hydrolases
1300	de315264b1d247bd	d2dkfa1	100	35	98	Metallo-hydrolase/oxidoreductase	Metallo-hydrolase/oxidoreductase	beta-CASP RNA-metabolising hydrolases
1301	41b43da966805177	c3r2uC_	100	35	98	2.1	PDB header:hydrolase	Chain: C: PDB Molecule:metallo-beta-lactamase family protein;
1302	617a699545a7f236	d2dkfa1	100	37	98	Metallo-hydrolase/oxidoreductase	Metallo-hydrolase/oxidoreductase	beta-CASP RNA-metabolising hydrolases
1303	94ed8db29a1efc7c	d2dkfa1	100	35	98	Metallo-hydrolase/oxidoreductase	Metallo-hydrolase/oxidoreductase	beta-CASP RNA-metabolising hydrolases
1304	cbe4fc6ad21c2b4f	c3zq4C_	100	40	87	3	PDB header:hydrolase	Chain: C: PDB Molecule:ribonuclease j 1;
1305	5f1f3b6db6b1a354	d2dkfa1	100	37	98	Metallo-hydrolase/oxidoreductase	Metallo-hydrolase/oxidoreductase	beta-CASP RNA-metabolising hydrolases
1306	64c5f77f8146ed77	c3zq4C_	100	38	86	3	PDB header:hydrolase	Chain: C: PDB Molecule:ribonuclease j 1;
1307	b1fa3249a099900b	c3af5A_	100	33	99	2.6	PDB header:hydrolase	Chain: A: PDB Molecule:putative uncharacterized protein ph1404;
1308	5a1fee334c716c34	c3zq4C_	100	40	85	3	PDB header:hydrolase	Chain: C: PDB Molecule:ribonuclease j 1;
1309	b938b0ab8f1fa1c6	c3zq4C_	100	40	89	3	PDB header:hydrolase	Chain: C: PDB Molecule:ribonuclease j 1;
1310	3555d3e18736a8f5	d2dkfa1	100	37	98	Metallo-hydrolase/oxidoreductase	Metallo-hydrolase/oxidoreductase	beta-CASP RNA-metabolising hydrolases
1311	7cff3428573617e9	d2dkfa1	100	35	98	Metallo-hydrolase/oxidoreductase	Metallo-hydrolase/oxidoreductase	beta-CASP RNA-metabolising hydrolases
1312	e770f4741bf0ecda	d2dkfa1	100	37	98	Metallo-hydrolase/oxidoreductase	Metallo-hydrolase/oxidoreductase	beta-CASP RNA-metabolising hydrolases
1313	276a25374013e8fa	c3zq4C_	100	39	86	3	PDB header:hydrolase	Chain: C: PDB Molecule:ribonuclease j 1;
1314	a1e982041176c04c	d2dkfa1	100	37	98	Metallo-hydrolase/oxidoreductase	Metallo-hydrolase/oxidoreductase	beta-CASP RNA-metabolising hydrolases
1315	372b804de01ddd34	d2dkfa1	100	37	94	Metallo-hydrolase/oxidoreductase	Metallo-hydrolase/oxidoreductase	beta-CASP RNA-metabolising hydrolases
1316	7f77278d6fb5a64d	c3zq4C_	100	39	86	3	PDB header:hydrolase	Chain: C: PDB Molecule:ribonuclease j 1;
1317	1339664ee5d9e0b9	d1qh5a_	100	35	92	Metallo-hydrolase/oxidoreductase	Metallo-hydrolase/oxidoreductase	Glyoxalase II (hydroxyacylglutathione hydrolase)
1318	c45d04cf95ae8167	d2dkfa1	100	36	98	Metallo-hydrolase/oxidoreductase	Metallo-hydrolase/oxidoreductase	beta-CASP RNA-metabolising hydrolases
1319	b8007ec18ce67aa0	c3zq4C_	100	40	84	3	PDB header:hydrolase	Chain: C: PDB Molecule:ribonuclease j 1;
1320	fa7376601dce4ddc	c3zq4C_	100	39	99	3	PDB header:hydrolase	Chain: C: PDB Molecule:ribonuclease j 1;
1321	a73d55d32821d641	c3zq4C_	100	35	86	3	PDB header:hydrolase	Chain: C: PDB Molecule:ribonuclease j 1;
1322	af1d8765245a3965	d2dkfa1	100	37	98	Metallo-hydrolase/oxidoreductase	Metallo-hydrolase/oxidoreductase	beta-CASP RNA-metabolising hydrolases
1323	af0107fe78a4b95b	c3zq4C_	100	39	86	3	PDB header:hydrolase	Chain: C: PDB Molecule:ribonuclease j 1;
1324	db2b4076f20cc821	d2dkfa1	100	37	94	Metallo-hydrolase/oxidoreductase	Metallo-hydrolase/oxidoreductase	beta-CASP RNA-metabolising hydrolases
1325	362845bc52b6e76d	c3zq4C_	100	37	92	3	PDB header:hydrolase	Chain: C: PDB Molecule:ribonuclease j 1;
1326	b40324bb62c70ac5	c3zq4C_	100	38	86	3	PDB header:hydrolase	Chain: C: PDB Molecule:ribonuclease j 1;
1327	59c3ce5928c541b0	d2dkfa1	100	36	97	Metallo-hydrolase/oxidoreductase	Metallo-hydrolase/oxidoreductase	beta-CASP RNA-metabolising hydrolases
1328	22f681a7d355dc7a	c3h3eA_	100	33	99	2.75	PDB header:structural genomics, metal binding prote	Chain: A: PDB Molecule:uncharacterized protein tm1679;
1329	11cc0e6ea994c65c	c3zq4C_	100	39	85	3	PDB header:hydrolase	Chain: C: PDB Molecule:ribonuclease j 1;
1330	00bfc818ca8bf6f5	c3zq4C_	100	40	87	3	PDB header:hydrolase	Chain: C: PDB Molecule:ribonuclease j 1;
1331	8eb3145658f73e11	d2dkfa1	100	35	98	Metallo-hydrolase/oxidoreductase	Metallo-hydrolase/oxidoreductase	beta-CASP RNA-metabolising hydrolases
1332	73936c11fba0d67a	d2dkfa1	100	37	98	Metallo-hydrolase/oxidoreductase	Metallo-hydrolase/oxidoreductase	beta-CASP RNA-metabolising hydrolases
1333	2d31d74fa019a29e	c3zq4C_	100	39	86	3	PDB header:hydrolase	Chain: C: PDB Molecule:ribonuclease j 1;
1334	b3cc2a0d0c3da649	d2dkfa1	100	36	98	Metallo-hydrolase/oxidoreductase	Metallo-hydrolase/oxidoreductase	beta-CASP RNA-metabolising hydrolases
1335	1753210a1454d1d2	c3zq4C_	100	40	86	3	PDB header:hydrolase	Chain: C: PDB Molecule:ribonuclease j 1;
1336	046d879dfc204bcb	c3zq4C_	100	40	86	3	PDB header:hydrolase	Chain: C: PDB Molecule:ribonuclease j 1;
1337	e43e93829c2fbdc5	d2dkfa1	100	38	96	Metallo-hydrolase/oxidoreductase	Metallo-hydrolase/oxidoreductase	beta-CASP RNA-metabolising hydrolases
1338	a540fd0837c2e995	c3zq4C_	100	40	70	3	PDB header:hydrolase	Chain: C: PDB Molecule:ribonuclease j 1;
1339	78eceb7b2e140ac4	d2dkfa1	100	32	97	Metallo-hydrolase/oxidoreductase	Metallo-hydrolase/oxidoreductase	beta-CASP RNA-metabolising hydrolases
1340	9cbd06ad5929eafc	c3zq4C_	100	40	86	3	PDB header:hydrolase	Chain: C: PDB Molecule:ribonuclease j 1;
1341	e90ae78459159be6	d2dkfa1	100	37	98	Metallo-hydrolase/oxidoreductase	Metallo-hydrolase/oxidoreductase	beta-CASP RNA-metabolising hydrolases
1342	43baa541daa4e177	c3zq4C_	100	38	86	3	PDB header:hydrolase	Chain: C: PDB Molecule:ribonuclease j 1;
1343	43ad3ce64a0da4cf	c3zq4C_	100	40	86	3	PDB header:hydrolase	Chain: C: PDB Molecule:ribonuclease j 1;
1344	c2bb19c3b27a6ee1	d2dkfa1	100	36	98	Metallo-hydrolase/oxidoreductase	Metallo-hydrolase/oxidoreductase	beta-CASP RNA-metabolising hydrolases
1345	b9c1205105b41026	d2dkfa1	100	32	97	Metallo-hydrolase/oxidoreductase	Metallo-hydrolase/oxidoreductase	beta-CASP RNA-metabolising hydrolases
1346	ccc2a28dea1f54e0	c3zq4C_	100	38	86	3	PDB header:hydrolase	Chain: C: PDB Molecule:ribonuclease j 1;
1347	82a896dfec813d08	d2dkfa1	100	36	98	Metallo-hydrolase/oxidoreductase	Metallo-hydrolase/oxidoreductase	beta-CASP RNA-metabolising hydrolases
1348	c021490f80e50889	c3zq4C_	100	40	86	3	PDB header:hydrolase	Chain: C: PDB Molecule:ribonuclease j 1;
1349	f489662db6bfd083	c4ysbB_	100	39	98	2.5	PDB header:hydrolase	Chain: B: PDB Molecule:metallo-beta-lactamase family protein;
1350	da527fdb6833dbd2	d2dkfa1	100	37	98	Metallo-hydrolase/oxidoreductase	Metallo-hydrolase/oxidoreductase	beta-CASP RNA-metabolising hydrolases
1351	fd597f25d4448c11	c3zq4C_	100	40	85	3	PDB header:hydrolase	Chain: C: PDB Molecule:ribonuclease j 1;
1352	c1d0aac69255e2e5	d2dkfa1	100	37	97	Metallo-hydrolase/oxidoreductase	Metallo-hydrolase/oxidoreductase	beta-CASP RNA-metabolising hydrolases
1353	7a7e1f13ce436032	c3zq4C_	100	35	86	3	PDB header:hydrolase	Chain: C: PDB Molecule:ribonuclease j 1;
1354	4f5a9249ea40e3a5	c3zq4C_	100	35	86	3	PDB header:hydrolase	Chain: C: PDB Molecule:ribonuclease j 1;
1355	8749671218e9c1aa	d2dkfa1	100	36	96	Metallo-hydrolase/oxidoreductase	Metallo-hydrolase/oxidoreductase	beta-CASP RNA-metabolising hydrolases
1356	4735db369d7fe51b	c3zq4C_	100	40	87	3	PDB header:hydrolase	Chain: C: PDB Molecule:ribonuclease j 1;
1357	3fa3ce2f5bfd2255	c3zq4C_	100	35	86	3	PDB header:hydrolase	Chain: C: PDB Molecule:ribonuclease j 1;
1358	e99cc36a3b89c70a	c3zq4C_	100	39	86	3	PDB header:hydrolase	Chain: C: PDB Molecule:ribonuclease j 1;
1359	f560921edb468c75	d2dkfa1	100	37	98	Metallo-hydrolase/oxidoreductase	Metallo-hydrolase/oxidoreductase	beta-CASP RNA-metabolising hydrolases
1360	e0f4ac8741067446	c3zq4C_	100	35	84	3	PDB header:hydrolase	Chain: C: PDB Molecule:ribonuclease j 1;
1361	a8ae2436b0ab6e5f	c3zq4C_	100	38	86	3	PDB header:hydrolase	Chain: C: PDB Molecule:ribonuclease j 1;
1362	bb640ee334fb11b7	d2dkfa1	100	36	97	Metallo-hydrolase/oxidoreductase	Metallo-hydrolase/oxidoreductase	beta-CASP RNA-metabolising hydrolases
1363	662252878d3c311c	c7dckB_	100	35	99	2.34	PDB header:hydrolase	Chain: B: PDB Molecule:lactamase_b domain-containing protein;
1364	bfa522f71d9bcf29	c3zq4C_	100	36	84	3	PDB header:hydrolase	Chain: C: PDB Molecule:ribonuclease j 1;
1365	1538d9f7dd54c969	d2dkfa1	100	36	98	Metallo-hydrolase/oxidoreductase	Metallo-hydrolase/oxidoreductase	beta-CASP RNA-metabolising hydrolases
1366	b0c2629d645c620a	c3zq4C_	100	40	85	3	PDB header:hydrolase	Chain: C: PDB Molecule:ribonuclease j 1;
1367	0faddf531184597d	c3zq4C_	100	37	80	3	PDB header:hydrolase	Chain: C: PDB Molecule:ribonuclease j 1;
1368	608aa7272bd05190	c3zq4C_	100	38	86	3	PDB header:hydrolase	Chain: C: PDB Molecule:ribonuclease j 1;
1369	d9c3d745a2f725c5	d2dkfa1	100	36	97	Metallo-hydrolase/oxidoreductase	Metallo-hydrolase/oxidoreductase	beta-CASP RNA-metabolising hydrolases
1370	f9beb40251d1f96c	c3zq4C_	100	35	84	3	PDB header:hydrolase	Chain: C: PDB Molecule:ribonuclease j 1;
1371	fe111e32b7f958e7	c3zq4C_	100	40	87	3	PDB header:hydrolase	Chain: C: PDB Molecule:ribonuclease j 1;
1372	9d62bcc8da083ea7	d2dkfa1	100	36	96	Metallo-hydrolase/oxidoreductase	Metallo-hydrolase/oxidoreductase	beta-CASP RNA-metabolising hydrolases
1373	68ae191a399a7888	c3zq4C_	100	38	86	3	PDB header:hydrolase	Chain: C: PDB Molecule:ribonuclease j 1;
1374	bd1d65a95f7b3dae	d2dkfa1	100	35	97	Metallo-hydrolase/oxidoreductase	Metallo-hydrolase/oxidoreductase	beta-CASP RNA-metabolising hydrolases
1375	ecec2769736a5dc5	c7dckB_	100	35	99	2.34	PDB header:hydrolase	Chain: B: PDB Molecule:lactamase_b domain-containing protein;
1376	8faa4c62430c9dfa	c3zq4C_	100	39	86	3	PDB header:hydrolase	Chain: C: PDB Molecule:ribonuclease j 1;
1377	4880a11194fdec85	c3zq4C_	100	38	86	3	PDB header:hydrolase	Chain: C: PDB Molecule:ribonuclease j 1;
1378	71519d8d8aa72d5d	c3zq4C_	100	40	86	3	PDB header:hydrolase	Chain: C: PDB Molecule:ribonuclease j 1;
1379	98bc5491b615442f	d2dkfa1	100	36	98	Metallo-hydrolase/oxidoreductase	Metallo-hydrolase/oxidoreductase	beta-CASP RNA-metabolising hydrolases
1380	00eab9f7c367e224	c3zq4C_	100	38	86	3	PDB header:hydrolase	Chain: C: PDB Molecule:ribonuclease j 1;
1381	24ebdcbd2a2ee12d	d2dkfa1	100	37	98	Metallo-hydrolase/oxidoreductase	Metallo-hydrolase/oxidoreductase	beta-CASP RNA-metabolising hydrolases
1382	ea33cdc9772e0d77	d2dkfa1	100	36	98	Metallo-hydrolase/oxidoreductase	Metallo-hydrolase/oxidoreductase	beta-CASP RNA-metabolising hydrolases
1383	a70dd4908be697a0	c3zq4C_	100	40	86	3	PDB header:hydrolase	Chain: C: PDB Molecule:ribonuclease j 1;
1384	ece2a8bcf508f978	d2dkfa1	100	37	98	Metallo-hydrolase/oxidoreductase	Metallo-hydrolase/oxidoreductase	beta-CASP RNA-metabolising hydrolases
1385	0a73cede87378b9d	c3zq4C_	100	40	86	3	PDB header:hydrolase	Chain: C: PDB Molecule:ribonuclease j 1;
1386	22aa6cb47513694d	d2dkfa1	100	36	98	Metallo-hydrolase/oxidoreductase	Metallo-hydrolase/oxidoreductase	beta-CASP RNA-metabolising hydrolases
1387	b8a5643cb0b30867	c3zq4C_	100	41	91	3	PDB header:hydrolase	Chain: C: PDB Molecule:ribonuclease j 1;
1388	1e9011aca2406584	c3zq4C_	100	41	91	3	PDB header:hydrolase	Chain: C: PDB Molecule:ribonuclease j 1;
1389	5c25105cf0adf7ab	d2dkfa1	100	37	99	Metallo-hydrolase/oxidoreductase	Metallo-hydrolase/oxidoreductase	beta-CASP RNA-metabolising hydrolases
1390	1f9a7b43ba870fe3	c3zq4C_	100	40	90	3	PDB header:hydrolase	Chain: C: PDB Molecule:ribonuclease j 1;
1391	654f6ee32608c339	d2dkfa1	100	40	99	Metallo-hydrolase/oxidoreductase	Metallo-hydrolase/oxidoreductase	beta-CASP RNA-metabolising hydrolases
1392	f7177cdd1f78d79a	d2dkfa1	100	39	99	Metallo-hydrolase/oxidoreductase	Metallo-hydrolase/oxidoreductase	beta-CASP RNA-metabolising hydrolases
1393	d9e2cc7230dcfafa	c4xwwA_	99.7	23	76	1.7	PDB header:rna binding protein/rna	Chain: A: PDB Molecule:dr2417;
1394	af5deca28967bdbe	c3zq4C_	100	43	96	3	PDB header:hydrolase	Chain: C: PDB Molecule:ribonuclease j 1;
1395	a38a6306b6089d07	d2dkfa1	100	40	99	Metallo-hydrolase/oxidoreductase	Metallo-hydrolase/oxidoreductase	beta-CASP RNA-metabolising hydrolases
1396	6e90d283a0e0ef14	c3zq4C_	100	41	91	3	PDB header:hydrolase	Chain: C: PDB Molecule:ribonuclease j 1;
1397	ae5d5c8d5389ceaf	c4xwwA_	99.7	23	76	1.7	PDB header:rna binding protein/rna	Chain: A: PDB Molecule:dr2417;
1398	b1561340acdd1ccf	c3zq4C_	100	43	96	3	PDB header:hydrolase	Chain: C: PDB Molecule:ribonuclease j 1;
1399	d367f64adbba0453	d2dkfa1	100	40	99	Metallo-hydrolase/oxidoreductase	Metallo-hydrolase/oxidoreductase	beta-CASP RNA-metabolising hydrolases
1400	0bae3d6eb3fe2168	c3zq4C_	100	41	91	3	PDB header:hydrolase	Chain: C: PDB Molecule:ribonuclease j 1;
1401	ec4f16fa24636ee3	d2dkfa1	100	37	99	Metallo-hydrolase/oxidoreductase	Metallo-hydrolase/oxidoreductase	beta-CASP RNA-metabolising hydrolases
1402	eec6f2d83feea6b2	d2dkfa1	100	33	97	Metallo-hydrolase/oxidoreductase	Metallo-hydrolase/oxidoreductase	beta-CASP RNA-metabolising hydrolases
1403	d063cc4e6b9ce728	c6brmC_	100	26	99	2.55	PDB header:hydrolase	Chain: C: PDB Molecule:putative metal-dependent isothiocyanate hydrolase saxa;
1404	b402e50eb3b83e1b	c3zq4C_	100	41	91	3	PDB header:hydrolase	Chain: C: PDB Molecule:ribonuclease j 1;
1405	3cd08bb2d177a61b	d2cbna1	100	26	99	Metallo-hydrolase/oxidoreductase	Metallo-hydrolase/oxidoreductase	RNase Z-like
1406	2c79be008b7ea01a	d2dkfa1	100	37	99	Metallo-hydrolase/oxidoreductase	Metallo-hydrolase/oxidoreductase	beta-CASP RNA-metabolising hydrolases
1407	23fe6577f5adfed0	c3zq4C_	100	40	86	3	PDB header:hydrolase	Chain: C: PDB Molecule:ribonuclease j 1;
1408	65462dc8ca3096a8	c3zq4C_	100	41	91	3	PDB header:hydrolase	Chain: C: PDB Molecule:ribonuclease j 1;
1409	fe1f9999f342ca59	d2dkfa1	100	40	99	Metallo-hydrolase/oxidoreductase	Metallo-hydrolase/oxidoreductase	beta-CASP RNA-metabolising hydrolases
1410	1612d9d3ee3a4d4f	d2dkfa1	100	36	99	Metallo-hydrolase/oxidoreductase	Metallo-hydrolase/oxidoreductase	beta-CASP RNA-metabolising hydrolases
1411	d78be86b4cdc122a	c3bk2A_	100	50	70	2.1	PDB header:hydrolase	Chain: A: PDB Molecule:metal dependent hydrolase;
1412	66e7a2b8403f0419	c3zq4C_	100	41	96	3	PDB header:hydrolase	Chain: C: PDB Molecule:ribonuclease j 1;
1413	1e418a13582977f7	c6k6sA_	100	26	78	2.99	PDB header:metal binding protein	Chain: A: PDB Molecule:ribonuclease j 1;
1414	ce3f750fbe308711	c3zq4C_	100	40	99	3	PDB header:hydrolase	Chain: C: PDB Molecule:ribonuclease j 1;
1415	eec12f1bcd698def	c3zq4C_	100	42	89	3	PDB header:hydrolase	Chain: C: PDB Molecule:ribonuclease j 1;
1416	d602b482b27bbed2	d2dkfa1	100	35	97	Metallo-hydrolase/oxidoreductase	Metallo-hydrolase/oxidoreductase	beta-CASP RNA-metabolising hydrolases
1417	9371c88deb70f1ca	d2dkfa1	100	40	99	Metallo-hydrolase/oxidoreductase	Metallo-hydrolase/oxidoreductase	beta-CASP RNA-metabolising hydrolases
1418	4154d59c3fed6466	d2dkfa1	100	32	97	Metallo-hydrolase/oxidoreductase	Metallo-hydrolase/oxidoreductase	beta-CASP RNA-metabolising hydrolases
1419	057e0f6493cf6953	c3zq4C_	100	42	91	3	PDB header:hydrolase	Chain: C: PDB Molecule:ribonuclease j 1;
1420	a86c30bd6194e138	c3zq4C_	100	36	88	3	PDB header:hydrolase	Chain: C: PDB Molecule:ribonuclease j 1;
1421	39f7f826fc80f8d1	c3zq4C_	100	39	95	3	PDB header:hydrolase	Chain: C: PDB Molecule:ribonuclease j 1;
1422	ff74fb87d83601db	c3zq4C_	100	41	92	3	PDB header:hydrolase	Chain: C: PDB Molecule:ribonuclease j 1;
1423	b9df61b0001e3b19	d2dkfa1	100	33	96	Metallo-hydrolase/oxidoreductase	Metallo-hydrolase/oxidoreductase	beta-CASP RNA-metabolising hydrolases
1424	49d16cadc319c588	d2dkfa1	100	39	99	Metallo-hydrolase/oxidoreductase	Metallo-hydrolase/oxidoreductase	beta-CASP RNA-metabolising hydrolases
1425	ec525a85553b9657	c3zq4C_	100	39	95	3	PDB header:hydrolase	Chain: C: PDB Molecule:ribonuclease j 1;
1426	39a4f5989a89e56b	d2dkfa1	100	36	99	Metallo-hydrolase/oxidoreductase	Metallo-hydrolase/oxidoreductase	beta-CASP RNA-metabolising hydrolases
1427	b22f487adb87e9ef	c3zq4C_	100	42	96	3	PDB header:hydrolase	Chain: C: PDB Molecule:ribonuclease j 1;
1428	b7122792b47c079c	d2dkfa1	100	36	98	Metallo-hydrolase/oxidoreductase	Metallo-hydrolase/oxidoreductase	beta-CASP RNA-metabolising hydrolases
1429	9f7aa0d8f6b2711c	c3zq4C_	100	41	83	3	PDB header:hydrolase	Chain: C: PDB Molecule:ribonuclease j 1;
1430	a920bf7a1b0c8777	d2dkfa1	100	37	99	Metallo-hydrolase/oxidoreductase	Metallo-hydrolase/oxidoreductase	beta-CASP RNA-metabolising hydrolases
1431	aef6c120ee0e256c	d2dkfa1	100	37	99	Metallo-hydrolase/oxidoreductase	Metallo-hydrolase/oxidoreductase	beta-CASP RNA-metabolising hydrolases
1432	525844bc522d173c	c3zq4C_	100	37	92	3	PDB header:hydrolase	Chain: C: PDB Molecule:ribonuclease j 1;
1433	758bad96cbee6a5e	c3af5A_	100	47	99	2.6	PDB header:hydrolase	Chain: A: PDB Molecule:putative uncharacterized protein ph1404;
1434	4e407eac68fda4e8	d2dkfa1	100	39	99	Metallo-hydrolase/oxidoreductase	Metallo-hydrolase/oxidoreductase	beta-CASP RNA-metabolising hydrolases
1435	9aed5124d492dd1c	c3zq4C_	100	39	95	3	PDB header:hydrolase	Chain: C: PDB Molecule:ribonuclease j 1;
1436	14264d631dae62cd	c3zq4C_	100	36	88	3	PDB header:hydrolase	Chain: C: PDB Molecule:ribonuclease j 1;
1437	855e7a8996f6da90	d2dkfa1	100	37	99	Metallo-hydrolase/oxidoreductase	Metallo-hydrolase/oxidoreductase	beta-CASP RNA-metabolising hydrolases
1438	c702403356d6b8db	d2dkfa1	100	36	98	Metallo-hydrolase/oxidoreductase	Metallo-hydrolase/oxidoreductase	beta-CASP RNA-metabolising hydrolases
1439	1234c426d428efce	c3zq4C_	100	43	58	3	PDB header:hydrolase	Chain: C: PDB Molecule:ribonuclease j 1;
1440	1bb337da50f6a765	d2dkfa1	100	37	99	Metallo-hydrolase/oxidoreductase	Metallo-hydrolase/oxidoreductase	beta-CASP RNA-metabolising hydrolases
1441	4b6cef68ee019925	d2dkfa1	100	32	98	Metallo-hydrolase/oxidoreductase	Metallo-hydrolase/oxidoreductase	beta-CASP RNA-metabolising hydrolases
1442	a8b5bddbb192c064	c3zq4C_	100	41	96	3	PDB header:hydrolase	Chain: C: PDB Molecule:ribonuclease j 1;
1443	d3f035b506063e6a	d2dkfa1	100	37	99	Metallo-hydrolase/oxidoreductase	Metallo-hydrolase/oxidoreductase	beta-CASP RNA-metabolising hydrolases
1444	208d009b33c6272a	c3zq4C_	100	44	93	3	PDB header:hydrolase	Chain: C: PDB Molecule:ribonuclease j 1;
1445	91f9acabbce242ab	d2dkfa1	100	34	97	Metallo-hydrolase/oxidoreductase	Metallo-hydrolase/oxidoreductase	beta-CASP RNA-metabolising hydrolases
1446	4460f270ea9e7885	d1y44a1	100	30	99	Metallo-hydrolase/oxidoreductase	Metallo-hydrolase/oxidoreductase	RNase Z-like
1447	f6a873e796b66142	d2cbna1	100	23	95	Metallo-hydrolase/oxidoreductase	Metallo-hydrolase/oxidoreductase	RNase Z-like
1448	ef9a8039234d60eb	d2dkfa1	100	34	97	Metallo-hydrolase/oxidoreductase	Metallo-hydrolase/oxidoreductase	beta-CASP RNA-metabolising hydrolases
1449	68a5467bd852d8f6	c3zwfA_	100	42	99	1.7	PDB header:hydrolase	Chain: A: PDB Molecule:zinc phosphodiesterase elac protein 1;
1450	73d16c618cc8b524	d2dkfa1	100	34	99	Metallo-hydrolase/oxidoreductase	Metallo-hydrolase/oxidoreductase	beta-CASP RNA-metabolising hydrolases
1451	930586f75e74d3a0	c3zq4C_	100	42	95	3	PDB header:hydrolase	Chain: C: PDB Molecule:ribonuclease j 1;
1452	6b41200e7387308a	d2dkfa1	100	36	99	Metallo-hydrolase/oxidoreductase	Metallo-hydrolase/oxidoreductase	beta-CASP RNA-metabolising hydrolases
1453	2a141846387d62d0	d2dkfa1	100	36	99	Metallo-hydrolase/oxidoreductase	Metallo-hydrolase/oxidoreductase	beta-CASP RNA-metabolising hydrolases
1454	2a5bcbafee6415cb	c3zwfA_	100	25	98	1.7	PDB header:hydrolase	Chain: A: PDB Molecule:zinc phosphodiesterase elac protein 1;
1455	011ef764853b9ac0	c3zwfA_	100	29	99	1.7	PDB header:hydrolase	Chain: A: PDB Molecule:zinc phosphodiesterase elac protein 1;
1456	6248e8ec7368b5a6	c3zq4C_	100	38	87	3	PDB header:hydrolase	Chain: C: PDB Molecule:ribonuclease j 1;
1457	3ec5c33d9810bd78	d2dkfa1	100	35	98	Metallo-hydrolase/oxidoreductase	Metallo-hydrolase/oxidoreductase	beta-CASP RNA-metabolising hydrolases
1458	f921709c66be8c5e	d2dkfa1	100	34	97	Metallo-hydrolase/oxidoreductase	Metallo-hydrolase/oxidoreductase	beta-CASP RNA-metabolising hydrolases
1459	85e513bcf243ef46	d2cbna1	100	23	95	Metallo-hydrolase/oxidoreductase	Metallo-hydrolase/oxidoreductase	RNase Z-like
1460	659d8c4a8597f76a	d1y44a1	100	30	99	Metallo-hydrolase/oxidoreductase	Metallo-hydrolase/oxidoreductase	RNase Z-like
1461	6fb0766c0d643441	c3zq4C_	100	36	88	3	PDB header:hydrolase	Chain: C: PDB Molecule:ribonuclease j 1;
1462	2aa2e9cbc23ad0c3	d2dkfa1	100	38	99	Metallo-hydrolase/oxidoreductase	Metallo-hydrolase/oxidoreductase	beta-CASP RNA-metabolising hydrolases
1463	ceb54d85757d34c3	d2dkfa1	100	35	98	Metallo-hydrolase/oxidoreductase	Metallo-hydrolase/oxidoreductase	beta-CASP RNA-metabolising hydrolases
1464	17dbc8d81f62eddb	c3zq4C_	100	36	87	3	PDB header:hydrolase	Chain: C: PDB Molecule:ribonuclease j 1;
1465	6e2ae80c86561917	c3zq4C_	100	43	61	3	PDB header:hydrolase	Chain: C: PDB Molecule:ribonuclease j 1;
1466	45d31912fdfc9f8c	d2dkfa1	100	35	98	Metallo-hydrolase/oxidoreductase	Metallo-hydrolase/oxidoreductase	beta-CASP RNA-metabolising hydrolases
1467	3508d23e16e43709	d2dkfa1	100	37	99	Metallo-hydrolase/oxidoreductase	Metallo-hydrolase/oxidoreductase	beta-CASP RNA-metabolising hydrolases
1468	539a0bed3bff2ce5	c6b9vA_	99.8	24	86	1.88	PDB header:hydrolase	Chain: A: PDB Molecule:beta-lactamase-like protein;
1469	b8c1cbf1181d408c	c3zq4C_	100	42	88	3	PDB header:hydrolase	Chain: C: PDB Molecule:ribonuclease j 1;
1470	bb72638722917db7	c3zq4C_	100	42	88	3	PDB header:hydrolase	Chain: C: PDB Molecule:ribonuclease j 1;
1471	8b59671a41a81fb6	c3md7A_	99.5	21	88	1.27	PDB header:hydrolase	Chain: A: PDB Molecule:beta-lactamase-like;
1472	c6bc5dcc750565b8	c3zq4C_	100	39	90	3	PDB header:hydrolase	Chain: C: PDB Molecule:ribonuclease j 1;
1473	e8996818d1d4516a	c3zq4C_	100	38	87	3	PDB header:hydrolase	Chain: C: PDB Molecule:ribonuclease j 1;
1474	8d3797209dd7f0f4	d2dkfa1	100	35	98	Metallo-hydrolase/oxidoreductase	Metallo-hydrolase/oxidoreductase	beta-CASP RNA-metabolising hydrolases
1475	4c7875a6970871a7	c6b9vA_	99.8	24	86	1.88	PDB header:hydrolase	Chain: A: PDB Molecule:beta-lactamase-like protein;
1476	70e5a9938a1120c1	c3zq4C_	100	42	88	3	PDB header:hydrolase	Chain: C: PDB Molecule:ribonuclease j 1;
1477	2b77774f43e5f53c	c3zq4C_	100	38	86	3	PDB header:hydrolase	Chain: C: PDB Molecule:ribonuclease j 1;
1478	994c751b470c04ea	d2dkfa1	100	37	99	Metallo-hydrolase/oxidoreductase	Metallo-hydrolase/oxidoreductase	beta-CASP RNA-metabolising hydrolases
1479	6fc17689a82fdf35	d2dkfa1	100	34	99	Metallo-hydrolase/oxidoreductase	Metallo-hydrolase/oxidoreductase	beta-CASP RNA-metabolising hydrolases
1480	fa63af2522ada3fd	d2dkfa1	100	34	97	Metallo-hydrolase/oxidoreductase	Metallo-hydrolase/oxidoreductase	beta-CASP RNA-metabolising hydrolases
1481	3cfac2e12f4e571f	c3zq4C_	100	38	87	3	PDB header:hydrolase	Chain: C: PDB Molecule:ribonuclease j 1;
1482	aea795481497ebd5	d2dkfa1	100	37	99	Metallo-hydrolase/oxidoreductase	Metallo-hydrolase/oxidoreductase	beta-CASP RNA-metabolising hydrolases
1483	45ebe0a5c7c6b54d	c3zq4C_	100	38	86	3	PDB header:hydrolase	Chain: C: PDB Molecule:ribonuclease j 1;
1484	229d841321fe150d	c3zq4C_	100	38	93	3	PDB header:hydrolase	Chain: C: PDB Molecule:ribonuclease j 1;
1485	6fe8a99d100a8d6e	d2dkfa1	100	38	99	Metallo-hydrolase/oxidoreductase	Metallo-hydrolase/oxidoreductase	beta-CASP RNA-metabolising hydrolases
1486	98dcc67681004e41	c3zq4C_	100	38	86	3	PDB header:hydrolase	Chain: C: PDB Molecule:ribonuclease j 1;
1487	dc7d7c9d102d974b	c3zq4C_	100	38	93	3	PDB header:hydrolase	Chain: C: PDB Molecule:ribonuclease j 1;
1488	d4ba0b77a09a3f6d	d2dkfa1	100	38	99	Metallo-hydrolase/oxidoreductase	Metallo-hydrolase/oxidoreductase	beta-CASP RNA-metabolising hydrolases
1489	af2412de59436d8f	c4v0hC_	100	40	97	1.79	PDB header:hydrolase	Chain: C: PDB Molecule:metallo-beta-lactamase domain-containing protein 1 1;
1490	a1786e081957a820	d2dkfa1	100	35	98	Metallo-hydrolase/oxidoreductase	Metallo-hydrolase/oxidoreductase	beta-CASP RNA-metabolising hydrolases
1491	b3c184f7f3a776d2	d2dkfa1	100	37	99	Metallo-hydrolase/oxidoreductase	Metallo-hydrolase/oxidoreductase	beta-CASP RNA-metabolising hydrolases
1492	584bf30615ae654d	d2cbna1	100	28	99	Metallo-hydrolase/oxidoreductase	Metallo-hydrolase/oxidoreductase	RNase Z-like
1493	3352f66439d8831d	c3zq4C_	100	43	91	3	PDB header:hydrolase	Chain: C: PDB Molecule:ribonuclease j 1;
1494	c68c36bbf4f54b1c	d2dkfa1	100	37	98	Metallo-hydrolase/oxidoreductase	Metallo-hydrolase/oxidoreductase	beta-CASP RNA-metabolising hydrolases
1495	b313ba0cc281ad2c	d2dkfa1	100	37	99	Metallo-hydrolase/oxidoreductase	Metallo-hydrolase/oxidoreductase	beta-CASP RNA-metabolising hydrolases
1496	1cec40e6770cd7d1	d2cbna1	100	29	58	Metallo-hydrolase/oxidoreductase	Metallo-hydrolase/oxidoreductase	RNase Z-like
1497	d45ca989d75603b1	d2dkfa1	100	32	97	Metallo-hydrolase/oxidoreductase	Metallo-hydrolase/oxidoreductase	beta-CASP RNA-metabolising hydrolases
1498	2578911fded133c0	d2dkfa1	100	36	99	Metallo-hydrolase/oxidoreductase	Metallo-hydrolase/oxidoreductase	beta-CASP RNA-metabolising hydrolases
1499	6c3d711c967bc19f	c3zq4C_	100	38	88	3	PDB header:hydrolase	Chain: C: PDB Molecule:ribonuclease j 1;
1500	a4d41aa37b83405a	d2dkfa1	100	37	99	Metallo-hydrolase/oxidoreductase	Metallo-hydrolase/oxidoreductase	beta-CASP RNA-metabolising hydrolases
1501	3ad378a78773def4	d2dkfa1	100	32	97	Metallo-hydrolase/oxidoreductase	Metallo-hydrolase/oxidoreductase	beta-CASP RNA-metabolising hydrolases
1502	babbe65b7ab02c2b	d2dkfa1	100	37	86	Metallo-hydrolase/oxidoreductase	Metallo-hydrolase/oxidoreductase	beta-CASP RNA-metabolising hydrolases
1503	63b0f76fc0548106	d2cbna1	100	29	99	Metallo-hydrolase/oxidoreductase	Metallo-hydrolase/oxidoreductase	RNase Z-like
1504	9e18be5245cdf592	d2dkfa1	100	32	97	Metallo-hydrolase/oxidoreductase	Metallo-hydrolase/oxidoreductase	beta-CASP RNA-metabolising hydrolases
1505	45ef47746abd2ba1	d2dkfa1	100	35	98	Metallo-hydrolase/oxidoreductase	Metallo-hydrolase/oxidoreductase	beta-CASP RNA-metabolising hydrolases
1506	5dc5a3f3f1e73a9b	c3zq4C_	100	38	87	3	PDB header:hydrolase	Chain: C: PDB Molecule:ribonuclease j 1;
1507	adef48c2336a5f8e	d2dkfa1	100	36	99	Metallo-hydrolase/oxidoreductase	Metallo-hydrolase/oxidoreductase	beta-CASP RNA-metabolising hydrolases
1508	69616819cd839b48	c3zq4C_	100	40	78	3	PDB header:hydrolase	Chain: C: PDB Molecule:ribonuclease j 1;
1509	79f1c95847b1de93	d2dkfa1	100	38	99	Metallo-hydrolase/oxidoreductase	Metallo-hydrolase/oxidoreductase	beta-CASP RNA-metabolising hydrolases
1510	14cfe1e439e209bc	d2dkfa1	100	37	99	Metallo-hydrolase/oxidoreductase	Metallo-hydrolase/oxidoreductase	beta-CASP RNA-metabolising hydrolases
1511	59fd8b603566b973	d2cbna1	99.9	27	96	Metallo-hydrolase/oxidoreductase	Metallo-hydrolase/oxidoreductase	RNase Z-like
1512	b24e82ea4c2b2140	d2dkfa1	100	32	97	Metallo-hydrolase/oxidoreductase	Metallo-hydrolase/oxidoreductase	beta-CASP RNA-metabolising hydrolases
1513	0b642845244ea4cf	d2dkfa1	100	36	99	Metallo-hydrolase/oxidoreductase	Metallo-hydrolase/oxidoreductase	beta-CASP RNA-metabolising hydrolases
1514	10da84ba93449a12	c3md7A_	99.5	21	88	1.27	PDB header:hydrolase	Chain: A: PDB Molecule:beta-lactamase-like;
1515	4e1dd5e58ca8d0c1	c3md7A_	99.5	21	88	1.27	PDB header:hydrolase	Chain: A: PDB Molecule:beta-lactamase-like;
1516	57a7d6a67a5291b5	d2dkfa1	100	36	99	Metallo-hydrolase/oxidoreductase	Metallo-hydrolase/oxidoreductase	beta-CASP RNA-metabolising hydrolases
1517	1d8eb7bcf135ad9f	c3zq4C_	100	38	88	3	PDB header:hydrolase	Chain: C: PDB Molecule:ribonuclease j 1;
1518	8dcefa431f7fd928	d2dkfa1	100	35	98	Metallo-hydrolase/oxidoreductase	Metallo-hydrolase/oxidoreductase	beta-CASP RNA-metabolising hydrolases
1519	930894afa6da76a5	c3zq4C_	100	36	93	3	PDB header:hydrolase	Chain: C: PDB Molecule:ribonuclease j 1;
1520	6bce05aa1bc82353	c3zq4C_	100	34	88	3	PDB header:hydrolase	Chain: C: PDB Molecule:ribonuclease j 1;
1521	ea365e7fd5503379	d2dkfa1	100	32	97	Metallo-hydrolase/oxidoreductase	Metallo-hydrolase/oxidoreductase	beta-CASP RNA-metabolising hydrolases
1522	198c84d5d904fcf1	c5a0tA_	100	42	57	2.28	PDB header:hydrolase/rna	Chain: A: PDB Molecule:ribonuclease j;
1523	b7973cd3fb737cbb	d2dkfa1	100	37	91	Metallo-hydrolase/oxidoreductase	Metallo-hydrolase/oxidoreductase	beta-CASP RNA-metabolising hydrolases
1524	5490b8f0b2653854	c3zq4C_	100	44	92	3	PDB header:hydrolase	Chain: C: PDB Molecule:ribonuclease j 1;
1525	a0eac12459ec7813	d2dkfa1	100	36	98	Metallo-hydrolase/oxidoreductase	Metallo-hydrolase/oxidoreductase	beta-CASP RNA-metabolising hydrolases
1526	90f1fcc0553de932	c3zq4C_	100	40	84	3	PDB header:hydrolase	Chain: C: PDB Molecule:ribonuclease j 1;
1527	c0f002cf576e2c5e	d2dkfa1	100	32	97	Metallo-hydrolase/oxidoreductase	Metallo-hydrolase/oxidoreductase	beta-CASP RNA-metabolising hydrolases
1528	c9d5016bb25b113e	c3zq4C_	100	38	88	3	PDB header:hydrolase	Chain: C: PDB Molecule:ribonuclease j 1;
1529	26d91c878bd83fa3	c5a0tA_	100	45	83	2.28	PDB header:hydrolase/rna	Chain: A: PDB Molecule:ribonuclease j;
1530	39cde6438debb95d	d2dkfa1	100	36	99	Metallo-hydrolase/oxidoreductase	Metallo-hydrolase/oxidoreductase	beta-CASP RNA-metabolising hydrolases
1531	e6ccc9a264948c00	d2dkfa1	100	32	97	Metallo-hydrolase/oxidoreductase	Metallo-hydrolase/oxidoreductase	beta-CASP RNA-metabolising hydrolases
1532	3bfc76fb9f963ec9	d2dkfa1	100	36	99	Metallo-hydrolase/oxidoreductase	Metallo-hydrolase/oxidoreductase	beta-CASP RNA-metabolising hydrolases
1533	079b3628cab042a1	c3zq4C_	100	38	95	3	PDB header:hydrolase	Chain: C: PDB Molecule:ribonuclease j 1;
1534	9b766805ad860d3c	c3zq4C_	100	40	86	3	PDB header:hydrolase	Chain: C: PDB Molecule:ribonuclease j 1;
1535	1f81ef5946a253f9	d2dkfa1	100	36	98	Metallo-hydrolase/oxidoreductase	Metallo-hydrolase/oxidoreductase	beta-CASP RNA-metabolising hydrolases
1536	3a851bb552b133e2	c2khoA_	100	61	56	UNK	PDB header:chaperone	Chain: A: PDB Molecule:heat shock protein 70;
1537	1abbd25369001e4a	d2dkfa1	100	32	97	Metallo-hydrolase/oxidoreductase	Metallo-hydrolase/oxidoreductase	beta-CASP RNA-metabolising hydrolases
1538	9210ece226dab413	d2dkfa1	100	35	99	Metallo-hydrolase/oxidoreductase	Metallo-hydrolase/oxidoreductase	beta-CASP RNA-metabolising hydrolases
1539	158ad64d6e6c382a	d2dkfa1	100	36	99	Metallo-hydrolase/oxidoreductase	Metallo-hydrolase/oxidoreductase	beta-CASP RNA-metabolising hydrolases
1540	2ffecc8e86640b7f	c3zq4C_	100	42	96	3	PDB header:hydrolase	Chain: C: PDB Molecule:ribonuclease j 1;
1541	03f37f4b4517fbc8	c3zq4C_	100	35	93	3	PDB header:hydrolase	Chain: C: PDB Molecule:ribonuclease j 1;
1542	cbe753d760bf7f09	d2dkfa1	100	37	99	Metallo-hydrolase/oxidoreductase	Metallo-hydrolase/oxidoreductase	beta-CASP RNA-metabolising hydrolases
1543	31ba8da9a2bc330b	c3zq4C_	100	36	88	3	PDB header:hydrolase	Chain: C: PDB Molecule:ribonuclease j 1;
1544	9279f73ca815fd02	d2dkfa1	100	36	99	Metallo-hydrolase/oxidoreductase	Metallo-hydrolase/oxidoreductase	beta-CASP RNA-metabolising hydrolases
1545	8233a8a14471deb1	d2dkfa1	100	39	99	Metallo-hydrolase/oxidoreductase	Metallo-hydrolase/oxidoreductase	beta-CASP RNA-metabolising hydrolases
1546	a02c652b7dcca079	c2zwrA_	100	42	78	2.2	PDB header:hydrolase	Chain: A: PDB Molecule:metallo-beta-lactamase superfamily protein;
1547	d712a389ff7e7401	c3zq4C_	100	44	93	3	PDB header:hydrolase	Chain: C: PDB Molecule:ribonuclease j 1;
1548	4971708d0929fde2	c3zq4C_	100	43	94	3	PDB header:hydrolase	Chain: C: PDB Molecule:ribonuclease j 1;
1549	a2974f2db0b7df99	d2dkfa1	100	35	99	Metallo-hydrolase/oxidoreductase	Metallo-hydrolase/oxidoreductase	beta-CASP RNA-metabolising hydrolases
1550	9948111b6d6eb49d	d2dkfa1	100	40	99	Metallo-hydrolase/oxidoreductase	Metallo-hydrolase/oxidoreductase	beta-CASP RNA-metabolising hydrolases
1551	2cc098ce3d8f8241	c3zq4C_	100	40	78	3	PDB header:hydrolase	Chain: C: PDB Molecule:ribonuclease j 1;
1552	81d3eeec7effa087	d2dkfa1	100	39	99	Metallo-hydrolase/oxidoreductase	Metallo-hydrolase/oxidoreductase	beta-CASP RNA-metabolising hydrolases
1553	83558084b3a73771	d2dkfa1	100	32	97	Metallo-hydrolase/oxidoreductase	Metallo-hydrolase/oxidoreductase	beta-CASP RNA-metabolising hydrolases
1554	521799351d408c56	d2dkfa1	100	39	99	Metallo-hydrolase/oxidoreductase	Metallo-hydrolase/oxidoreductase	beta-CASP RNA-metabolising hydrolases
1555	771011cc577491f1	c3zq4C_	100	41	94	3	PDB header:hydrolase	Chain: C: PDB Molecule:ribonuclease j 1;
1556	4aedeeadfeb25819	d2dkfa1	100	34	98	Metallo-hydrolase/oxidoreductase	Metallo-hydrolase/oxidoreductase	beta-CASP RNA-metabolising hydrolases
1557	ee08e8f4904c731c	c3zq4C_	100	39	79	3	PDB header:hydrolase	Chain: C: PDB Molecule:ribonuclease j 1;
1558	9b22d9a91d55a3cd	c3zq4C_	100	41	94	3	PDB header:hydrolase	Chain: C: PDB Molecule:ribonuclease j 1;
1559	a75380a1fd71b80e	d2dkfa1	100	39	99	Metallo-hydrolase/oxidoreductase	Metallo-hydrolase/oxidoreductase	beta-CASP RNA-metabolising hydrolases
1560	d368a0af35a23e5b	c3zq4C_	100	40	78	3	PDB header:hydrolase	Chain: C: PDB Molecule:ribonuclease j 1;
1561	ee0ce8b26f899593	d2dkfa1	100	38	99	Metallo-hydrolase/oxidoreductase	Metallo-hydrolase/oxidoreductase	beta-CASP RNA-metabolising hydrolases
1562	3c07c2c843682f76	c3zq4C_	100	37	97	3	PDB header:hydrolase	Chain: C: PDB Molecule:ribonuclease j 1;
1563	9c381ae67812d8ce	d2dkfa1	100	37	99	Metallo-hydrolase/oxidoreductase	Metallo-hydrolase/oxidoreductase	beta-CASP RNA-metabolising hydrolases
1564	81955a6ef2fd517a	c3zq4C_	100	42	91	3	PDB header:hydrolase	Chain: C: PDB Molecule:ribonuclease j 1;
1565	2626b4c970468e0e	c3zq4C_	100	39	76	3	PDB header:hydrolase	Chain: C: PDB Molecule:ribonuclease j 1;
1566	727d386e8fa576b3	c3zq4C_	100	40	78	3	PDB header:hydrolase	Chain: C: PDB Molecule:ribonuclease j 1;
1567	20c9b40356306810	d2dkfa1	100	38	99	Metallo-hydrolase/oxidoreductase	Metallo-hydrolase/oxidoreductase	beta-CASP RNA-metabolising hydrolases
1568	4c1a504a3f45ce87	d2dkfa1	100	36	99	Metallo-hydrolase/oxidoreductase	Metallo-hydrolase/oxidoreductase	beta-CASP RNA-metabolising hydrolases
1569	07fea97df4f6ca39	c3zq4C_	100	40	78	3	PDB header:hydrolase	Chain: C: PDB Molecule:ribonuclease j 1;
1570	ed65be1e0e6152e3	d2dkfa1	100	38	99	Metallo-hydrolase/oxidoreductase	Metallo-hydrolase/oxidoreductase	beta-CASP RNA-metabolising hydrolases
1571	466fedd561d58627	d1wraa1	100	21	87	Metallo-hydrolase/oxidoreductase	Metallo-hydrolase/oxidoreductase	Pce catalytic domain-like
1572	c4363309ceaec4b3	c3zq4C_	100	36	93	3	PDB header:hydrolase	Chain: C: PDB Molecule:ribonuclease j 1;
1573	54ff28d60a24d143	c3zq4C_	100	38	78	3	PDB header:hydrolase	Chain: C: PDB Molecule:ribonuclease j 1;
1574	954049c34816456b	c3zq4C_	100	37	97	3	PDB header:hydrolase	Chain: C: PDB Molecule:ribonuclease j 1;
1575	c2f3afe3dfb6dee6	c3zq4C_	100	43	94	3	PDB header:hydrolase	Chain: C: PDB Molecule:ribonuclease j 1;
1576	bc5662605a0252d3	d2dkfa1	100	35	99	Metallo-hydrolase/oxidoreductase	Metallo-hydrolase/oxidoreductase	beta-CASP RNA-metabolising hydrolases
1577	90176925d2f5be27	c3zq4C_	100	37	99	3	PDB header:hydrolase	Chain: C: PDB Molecule:ribonuclease j 1;
1578	c015331281d6e91d	d2dkfa1	100	36	98	Metallo-hydrolase/oxidoreductase	Metallo-hydrolase/oxidoreductase	beta-CASP RNA-metabolising hydrolases
1579	8b86326393117699	c3zq4C_	100	36	93	3	PDB header:hydrolase	Chain: C: PDB Molecule:ribonuclease j 1;
1580	393e42575eefb37e	d2dkfa1	100	39	99	Metallo-hydrolase/oxidoreductase	Metallo-hydrolase/oxidoreductase	beta-CASP RNA-metabolising hydrolases
1581	f407935d338539e8	c7ev5A_	100	37	98	1.44	PDB header:hydrolase	Chain: A: PDB Molecule:lactamase_b domain-containing protein;
1582	f42191cf4521751a	c3zq4C_	100	41	94	3	PDB header:hydrolase	Chain: C: PDB Molecule:ribonuclease j 1;
1583	9f601db66b4660e7	c3zq4C_	100	38	88	3	PDB header:hydrolase	Chain: C: PDB Molecule:ribonuclease j 1;
1584	68fad2c5c5845b1e	d2dkfa1	100	33	98	Metallo-hydrolase/oxidoreductase	Metallo-hydrolase/oxidoreductase	beta-CASP RNA-metabolising hydrolases
1585	0a2d2eecb99ca28c	d2dkfa1	100	38	99	Metallo-hydrolase/oxidoreductase	Metallo-hydrolase/oxidoreductase	beta-CASP RNA-metabolising hydrolases
1586	fd6c903f465fe217	c3zq4C_	100	37	85	3	PDB header:hydrolase	Chain: C: PDB Molecule:ribonuclease j 1;
1587	ccb03aa5d2f31d19	d2dkfa1	100	46	96	Metallo-hydrolase/oxidoreductase	Metallo-hydrolase/oxidoreductase	beta-CASP RNA-metabolising hydrolases
1588	e4d8e4397d79ef89	c3zq4C_	100	37	94	3	PDB header:hydrolase	Chain: C: PDB Molecule:ribonuclease j 1;
1589	127f2be7c6274117	c3zq4C_	100	40	85	3	PDB header:hydrolase	Chain: C: PDB Molecule:ribonuclease j 1;
1590	9d1667e34b5fc934	d2dkfa1	100	37	98	Metallo-hydrolase/oxidoreductase	Metallo-hydrolase/oxidoreductase	beta-CASP RNA-metabolising hydrolases
1591	b5ff49d641135929	c3zq4C_	100	37	78	3	PDB header:hydrolase	Chain: C: PDB Molecule:ribonuclease j 1;
1592	dc0380e7f868c278	d2dkfa1	100	34	98	Metallo-hydrolase/oxidoreductase	Metallo-hydrolase/oxidoreductase	beta-CASP RNA-metabolising hydrolases
1593	a79d65032fa8a20a	c4xwwA_	100	37	97	1.7	PDB header:rna binding protein/rna	Chain: A: PDB Molecule:dr2417;
1594	2f050930811f0c62	d2dkfa1	100	36	98	Metallo-hydrolase/oxidoreductase	Metallo-hydrolase/oxidoreductase	beta-CASP RNA-metabolising hydrolases
1595	7c269c161661ce53	d2dkfa1	100	32	98	Metallo-hydrolase/oxidoreductase	Metallo-hydrolase/oxidoreductase	beta-CASP RNA-metabolising hydrolases
1596	94d73b8cf9e6a84b	c3zq4C_	100	37	91	3	PDB header:hydrolase	Chain: C: PDB Molecule:ribonuclease j 1;
1597	cff7948e3a907fcd	c3zq4C_	100	35	84	3	PDB header:hydrolase	Chain: C: PDB Molecule:ribonuclease j 1;
1598	3323be75b1334c38	d2dkfa1	100	35	96	Metallo-hydrolase/oxidoreductase	Metallo-hydrolase/oxidoreductase	beta-CASP RNA-metabolising hydrolases
1599	89babee6ae56154b	c3zq4C_	100	37	93	3	PDB header:hydrolase	Chain: C: PDB Molecule:ribonuclease j 1;
1600	be1e9beaa4400aa5	c3zq4C_	100	42	87	3	PDB header:hydrolase	Chain: C: PDB Molecule:ribonuclease j 1;
1601	5ed25553ee289808	d2dkfa1	100	35	96	Metallo-hydrolase/oxidoreductase	Metallo-hydrolase/oxidoreductase	beta-CASP RNA-metabolising hydrolases
1602	e68e38975a908dee	c3zq4C_	100	36	93	3	PDB header:hydrolase	Chain: C: PDB Molecule:ribonuclease j 1;
1603	13194e3a3ec9e603	d2dkfa1	100	35	96	Metallo-hydrolase/oxidoreductase	Metallo-hydrolase/oxidoreductase	beta-CASP RNA-metabolising hydrolases
1604	0d404de66cfbc93e	d2dkfa1	100	36	98	Metallo-hydrolase/oxidoreductase	Metallo-hydrolase/oxidoreductase	beta-CASP RNA-metabolising hydrolases
1605	b448c76e055f7856	d1wraa1	100	20	86	Metallo-hydrolase/oxidoreductase	Metallo-hydrolase/oxidoreductase	Pce catalytic domain-like
1606	563d57d1f72a6a6c	c3zq4C_	100	42	87	3	PDB header:hydrolase	Chain: C: PDB Molecule:ribonuclease j 1;
1607	ed95b9f2dd309ae2	d2dkfa1	100	39	98	Metallo-hydrolase/oxidoreductase	Metallo-hydrolase/oxidoreductase	beta-CASP RNA-metabolising hydrolases
1608	a54c1bab5312d6aa	d2dkfa1	100	36	99	Metallo-hydrolase/oxidoreductase	Metallo-hydrolase/oxidoreductase	beta-CASP RNA-metabolising hydrolases
1609	47147ad61e806be8	d2dkfa1	100	36	98	Metallo-hydrolase/oxidoreductase	Metallo-hydrolase/oxidoreductase	beta-CASP RNA-metabolising hydrolases
1610	996a1566de637b77	d2dkfa1	100	39	95	Metallo-hydrolase/oxidoreductase	Metallo-hydrolase/oxidoreductase	beta-CASP RNA-metabolising hydrolases
1611	22701681762a2fa3	c3zq4C_	100	41	87	3	PDB header:hydrolase	Chain: C: PDB Molecule:ribonuclease j 1;
1612	7914f6db39ccacc5	d2dkfa1	100	35	98	Metallo-hydrolase/oxidoreductase	Metallo-hydrolase/oxidoreductase	beta-CASP RNA-metabolising hydrolases
1613	c0a5faf395333c65	c3zq4C_	100	41	90	3	PDB header:hydrolase	Chain: C: PDB Molecule:ribonuclease j 1;
1614	eb2cee06052dd848	c3zq4C_	100	37	91	3	PDB header:hydrolase	Chain: C: PDB Molecule:ribonuclease j 1;
1615	576cd63557b998ad	d2dkfa1	100	40	98	Metallo-hydrolase/oxidoreductase	Metallo-hydrolase/oxidoreductase	beta-CASP RNA-metabolising hydrolases
1616	8b7265c8e0095bb7	d2dkfa1	100	35	97	Metallo-hydrolase/oxidoreductase	Metallo-hydrolase/oxidoreductase	beta-CASP RNA-metabolising hydrolases
1617	e8d23e42b0348a00	c3zq4C_	100	42	89	3	PDB header:hydrolase	Chain: C: PDB Molecule:ribonuclease j 1;
1618	313d3a14674599d4	d2dkfa1	100	35	96	Metallo-hydrolase/oxidoreductase	Metallo-hydrolase/oxidoreductase	beta-CASP RNA-metabolising hydrolases
1619	21c5bee387477e5d	c3zq4C_	100	37	91	3	PDB header:hydrolase	Chain: C: PDB Molecule:ribonuclease j 1;
1620	bcb8fff064a75e19	d2dkfa1	100	32	98	Metallo-hydrolase/oxidoreductase	Metallo-hydrolase/oxidoreductase	beta-CASP RNA-metabolising hydrolases
1621	4ca098769d3c6b3f	c3zq4C_	100	41	99	3	PDB header:hydrolase	Chain: C: PDB Molecule:ribonuclease j 1;
1622	fbb5544cfb88d98a	c3zq4C_	100	35	84	3	PDB header:hydrolase	Chain: C: PDB Molecule:ribonuclease j 1;
1623	6ea9faa69eb685d5	d2dkfa1	100	37	98	Metallo-hydrolase/oxidoreductase	Metallo-hydrolase/oxidoreductase	beta-CASP RNA-metabolising hydrolases
1624	381b26ad38a5d501	d2dkfa1	100	34	93	Metallo-hydrolase/oxidoreductase	Metallo-hydrolase/oxidoreductase	beta-CASP RNA-metabolising hydrolases
1625	24d90907eb56549e	c3af5A_	100	32	97	2.6	PDB header:hydrolase	Chain: A: PDB Molecule:putative uncharacterized protein ph1404;
1626	cbadfce88e3173fd	c3zq4C_	100	37	86	3	PDB header:hydrolase	Chain: C: PDB Molecule:ribonuclease j 1;
1627	cb4c1a56593be61c	d2dkfa1	100	36	99	Metallo-hydrolase/oxidoreductase	Metallo-hydrolase/oxidoreductase	beta-CASP RNA-metabolising hydrolases
1628	9f9cc1023c7dc92e	c3zq4C_	100	39	95	3	PDB header:hydrolase	Chain: C: PDB Molecule:ribonuclease j 1;
1629	e6786e75bba82911	c3af5A_	100	32	97	2.6	PDB header:hydrolase	Chain: A: PDB Molecule:putative uncharacterized protein ph1404;
1630	b472ad28af4e2e8b	c3zq4C_	100	37	97	3	PDB header:hydrolase	Chain: C: PDB Molecule:ribonuclease j 1;
1631	7a71a628c837e0cf	c3zq4C_	100	36	82	3	PDB header:hydrolase	Chain: C: PDB Molecule:ribonuclease j 1;
1632	eca870a88bc3d2bf	d2dkfa1	100	40	99	Metallo-hydrolase/oxidoreductase	Metallo-hydrolase/oxidoreductase	beta-CASP RNA-metabolising hydrolases
1633	9d49970faf8505a9	c3zq4C_	100	35	98	3	PDB header:hydrolase	Chain: C: PDB Molecule:ribonuclease j 1;
1634	30561a97f5c00a7b	d2dkfa1	100	34	97	Metallo-hydrolase/oxidoreductase	Metallo-hydrolase/oxidoreductase	beta-CASP RNA-metabolising hydrolases
1635	784ae7c3dd467fbf	c3zq4C_	100	38	96	3	PDB header:hydrolase	Chain: C: PDB Molecule:ribonuclease j 1;
1636	6f9b100331c188c5	c3zq4C_	100	39	94	3	PDB header:hydrolase	Chain: C: PDB Molecule:ribonuclease j 1;
1637	d772b9ab2703cb62	d2dkfa1	100	37	99	Metallo-hydrolase/oxidoreductase	Metallo-hydrolase/oxidoreductase	beta-CASP RNA-metabolising hydrolases
1638	cfb0d08ab090f98a	d2dkfa1	100	36	99	Metallo-hydrolase/oxidoreductase	Metallo-hydrolase/oxidoreductase	beta-CASP RNA-metabolising hydrolases
1639	581a69d230a3e0bf	c3zq4C_	100	35	96	3	PDB header:hydrolase	Chain: C: PDB Molecule:ribonuclease j 1;
1640	36298a38d90cff73	d2dkfa1	100	39	99	Metallo-hydrolase/oxidoreductase	Metallo-hydrolase/oxidoreductase	beta-CASP RNA-metabolising hydrolases
1641	945c524d53620f27	d2dkfa1	100	37	98	Metallo-hydrolase/oxidoreductase	Metallo-hydrolase/oxidoreductase	beta-CASP RNA-metabolising hydrolases
1642	69f9c9347d1555ed	c3zq4C_	100	39	86	3	PDB header:hydrolase	Chain: C: PDB Molecule:ribonuclease j 1;
1643	e10c7bfab873ba7c	d2dkfa1	100	36	97	Metallo-hydrolase/oxidoreductase	Metallo-hydrolase/oxidoreductase	beta-CASP RNA-metabolising hydrolases
1644	02fb2583d0932d59	d2dkfa1	100	40	99	Metallo-hydrolase/oxidoreductase	Metallo-hydrolase/oxidoreductase	beta-CASP RNA-metabolising hydrolases
1645	77547027146d3fcd	d2dkfa1	100	33	94	Metallo-hydrolase/oxidoreductase	Metallo-hydrolase/oxidoreductase	beta-CASP RNA-metabolising hydrolases
1646	7ddafd013b3a68ca	d2dkfa1	100	40	99	Metallo-hydrolase/oxidoreductase	Metallo-hydrolase/oxidoreductase	beta-CASP RNA-metabolising hydrolases
1647	5445a010857dc7d6	c3zq4C_	100	39	94	3	PDB header:hydrolase	Chain: C: PDB Molecule:ribonuclease j 1;
1648	f1c602094085f7e9	d2dkfa1	100	36	99	Metallo-hydrolase/oxidoreductase	Metallo-hydrolase/oxidoreductase	beta-CASP RNA-metabolising hydrolases
1649	3e24558823e22878	d2dkfa1	100	36	99	Metallo-hydrolase/oxidoreductase	Metallo-hydrolase/oxidoreductase	beta-CASP RNA-metabolising hydrolases
1650	acb5bae14fa3abda	c3zq4C_	100	37	91	3	PDB header:hydrolase	Chain: C: PDB Molecule:ribonuclease j 1;
1651	2577901eff6765a5	d2dkfa1	100	32	98	Metallo-hydrolase/oxidoreductase	Metallo-hydrolase/oxidoreductase	beta-CASP RNA-metabolising hydrolases
1652	cbe4082ce88dd27a	d2dkfa1	100	36	99	Metallo-hydrolase/oxidoreductase	Metallo-hydrolase/oxidoreductase	beta-CASP RNA-metabolising hydrolases
1653	7f3f825c9afde523	c3kl7A_	100	26	96	2.3	PDB header:hydrolase	Chain: A: PDB Molecule:putative metal-dependent hydrolase;
1654	c8b303e394909262	d2dkfa1	100	33	97	Metallo-hydrolase/oxidoreductase	Metallo-hydrolase/oxidoreductase	beta-CASP RNA-metabolising hydrolases
1655	bb103ddbaa68367a	c3zq4C_	100	38	85	3	PDB header:hydrolase	Chain: C: PDB Molecule:ribonuclease j 1;
1656	59af44a8f8bee1d6	d2dkfa1	100	31	97	Metallo-hydrolase/oxidoreductase	Metallo-hydrolase/oxidoreductase	beta-CASP RNA-metabolising hydrolases
1657	cbca1fed3753fe52	d2dkfa1	100	34	97	Metallo-hydrolase/oxidoreductase	Metallo-hydrolase/oxidoreductase	beta-CASP RNA-metabolising hydrolases
1658	64dac3fe66be53e4	c3zq4C_	100	37	87	3	PDB header:hydrolase	Chain: C: PDB Molecule:ribonuclease j 1;
1659	7388c5d9856acff2	c3zq4C_	100	42	91	3	PDB header:hydrolase	Chain: C: PDB Molecule:ribonuclease j 1;
1660	cb1a658b3bf790d1	d2dkfa1	100	34	96	Metallo-hydrolase/oxidoreductase	Metallo-hydrolase/oxidoreductase	beta-CASP RNA-metabolising hydrolases
1661	a5ac9ef44cd796ac	c2xr1B_	100	32	99	2.59	PDB header:hydrolase	Chain: B: PDB Molecule:cleavage and polyadenylation specificity factor 100 kd
1662	2a41924d717f9885	c3bk2A_	100	39	81	2.1	PDB header:hydrolase	Chain: A: PDB Molecule:metal dependent hydrolase;
1663	966d39caeca76bb0	d2dkfa1	100	33	98	Metallo-hydrolase/oxidoreductase	Metallo-hydrolase/oxidoreductase	beta-CASP RNA-metabolising hydrolases
1664	6ded97d4e8bf8b9f	d2dkfa1	100	33	98	Metallo-hydrolase/oxidoreductase	Metallo-hydrolase/oxidoreductase	beta-CASP RNA-metabolising hydrolases
1665	8793e5c33cdc36b5	c3zq4C_	100	36	88	3	PDB header:hydrolase	Chain: C: PDB Molecule:ribonuclease j 1;
1666	a79e2c43eeebc5d4	c3zq4C_	100	37	91	3	PDB header:hydrolase	Chain: C: PDB Molecule:ribonuclease j 1;
1667	ec1c74c5da3350b5	d2dkfa1	100	32	98	Metallo-hydrolase/oxidoreductase	Metallo-hydrolase/oxidoreductase	beta-CASP RNA-metabolising hydrolases
1668	98f017972111edf9	c3zq4C_	100	38	84	3	PDB header:hydrolase	Chain: C: PDB Molecule:ribonuclease j 1;
1669	016cb69ba51dd3ce	c3zq4C_	100	35	84	3	PDB header:hydrolase	Chain: C: PDB Molecule:ribonuclease j 1;
1670	613c747bef8204a6	c3zq4C_	100	40	99	3	PDB header:hydrolase	Chain: C: PDB Molecule:ribonuclease j 1;
1671	726dca6d670b6ef5	c3h3eA_	100	33	99	2.75	PDB header:structural genomics, metal binding prote	Chain: A: PDB Molecule:uncharacterized protein tm1679;
1672	e3802d0762942007	d1xm8a_	100	31	99	Metallo-hydrolase/oxidoreductase	Metallo-hydrolase/oxidoreductase	Glyoxalase II (hydroxyacylglutathione hydrolase)
1673	95da2717535474c2	d2dkfa1	100	35	97	Metallo-hydrolase/oxidoreductase	Metallo-hydrolase/oxidoreductase	beta-CASP RNA-metabolising hydrolases
1674	e6a5554e83f268fd	c3zq4C_	100	42	89	3	PDB header:hydrolase	Chain: C: PDB Molecule:ribonuclease j 1;
1675	c7be7f5cda329ae2	c3zq4C_	100	44	88	3	PDB header:hydrolase	Chain: C: PDB Molecule:ribonuclease j 1;
1676	f416659b0e09599d	c3zq4C_	100	40	99	3	PDB header:hydrolase	Chain: C: PDB Molecule:ribonuclease j 1;
1677	114e0ad8ee87cedc	c3h3eA_	100	32	99	2.75	PDB header:structural genomics, metal binding prote	Chain: A: PDB Molecule:uncharacterized protein tm1679;
1678	2686b2ec52e59f9f	c3zq4C_	100	37	94	3	PDB header:hydrolase	Chain: C: PDB Molecule:ribonuclease j 1;
1679	28bd2a6311ef2921	c4v0hC_	100	30	98	1.79	PDB header:hydrolase	Chain: C: PDB Molecule:metallo-beta-lactamase domain-containing protein 1 1;
1680	6c25badd88084116	c3zq4C_	100	42	90	3	PDB header:hydrolase	Chain: C: PDB Molecule:ribonuclease j 1;
1681	6baabc991df18aa3	d2dkfa1	100	41	99	Metallo-hydrolase/oxidoreductase	Metallo-hydrolase/oxidoreductase	beta-CASP RNA-metabolising hydrolases
1682	750a6497cef63414	c3zq4C_	100	36	92	3	PDB header:hydrolase	Chain: C: PDB Molecule:ribonuclease j 1;
1683	b83a17052029a66c	d2dkfa1	100	33	98	Metallo-hydrolase/oxidoreductase	Metallo-hydrolase/oxidoreductase	beta-CASP RNA-metabolising hydrolases
1684	eaf3ffb903c9036b	c2gcuD_	100	35	98	1.48	PDB header:hydrolase	Chain: D: PDB Molecule:putative hydroxyacylglutathione hydrolase 3;
1685	3f92fcd9cfbd3fd1	d2dkfa1	100	32	98	Metallo-hydrolase/oxidoreductase	Metallo-hydrolase/oxidoreductase	beta-CASP RNA-metabolising hydrolases
1686	ee72b0b0a55499a5	c3zq4C_	100	37	91	3	PDB header:hydrolase	Chain: C: PDB Molecule:ribonuclease j 1;
1687	bfd8b8cc752d73a8	c7ev5A_	100	37	95	1.44	PDB header:hydrolase	Chain: A: PDB Molecule:lactamase_b domain-containing protein;
1688	39753c5a03af3148	d2dkfa1	100	38	99	Metallo-hydrolase/oxidoreductase	Metallo-hydrolase/oxidoreductase	beta-CASP RNA-metabolising hydrolases
1689	2bb39d30f8f023e2	c2zo4A_	100	18	96	2.1	PDB header:hydrolase	Chain: A: PDB Molecule:metallo-beta-lactamase family protein;
1690	c23f6c31e9028c72	d2dkfa1	100	41	98	Metallo-hydrolase/oxidoreductase	Metallo-hydrolase/oxidoreductase	beta-CASP RNA-metabolising hydrolases
1691	d2eb388fa19b307f	c7dckB_	100	37	83	2.34	PDB header:hydrolase	Chain: B: PDB Molecule:lactamase_b domain-containing protein;
1692	c4ab28c3212f44a0	c3zq4C_	100	35	84	3	PDB header:hydrolase	Chain: C: PDB Molecule:ribonuclease j 1;
1693	16b98eeb8c29942a	d2dkfa1	100	33	98	Metallo-hydrolase/oxidoreductase	Metallo-hydrolase/oxidoreductase	beta-CASP RNA-metabolising hydrolases
1694	45054b40c4d4701e	c3zq4C_	100	36	85	3	PDB header:hydrolase	Chain: C: PDB Molecule:ribonuclease j 1;
1695	37d5ab6b43c662d0	c4yskA_	100	49	96	2.47	PDB header:hydrolase	Chain: A: PDB Molecule:beta-lactamase domain protein;
1696	9d0ec4525fecb0ce	c3x30A_	100	30	99	1.92	PDB header:hydrolase	Chain: A: PDB Molecule:upf0173 metal-dependent hydrolase tm_1162;
1697	b9ebd54f2db166f1	c3zq4C_	100	35	84	3	PDB header:hydrolase	Chain: C: PDB Molecule:ribonuclease j 1;
1698	c3306ec2b95cd545	d2dkfa1	100	35	98	Metallo-hydrolase/oxidoreductase	Metallo-hydrolase/oxidoreductase	beta-CASP RNA-metabolising hydrolases
1699	0fdf56cc52df26a2	c3zq4C_	100	39	97	3	PDB header:hydrolase	Chain: C: PDB Molecule:ribonuclease j 1;
1700	2ae1e0a9b742013c	c3zq4C_	100	35	84	3	PDB header:hydrolase	Chain: C: PDB Molecule:ribonuclease j 1;
1701	97e4a4d1ce01acec	c3zq4C_	100	38	87	3	PDB header:hydrolase	Chain: C: PDB Molecule:ribonuclease j 1;
1702	2acab9280336cf1e	d2dkfa1	100	33	98	Metallo-hydrolase/oxidoreductase	Metallo-hydrolase/oxidoreductase	beta-CASP RNA-metabolising hydrolases
1703	1f0cf7e306986b00	c3zq4C_	100	38	92	3	PDB header:hydrolase	Chain: C: PDB Molecule:ribonuclease j 1;
1704	a295fd8359f4e1ff	d2dkfa1	100	38	99	Metallo-hydrolase/oxidoreductase	Metallo-hydrolase/oxidoreductase	beta-CASP RNA-metabolising hydrolases
1705	006230bd728ead66	c3zq4C_	100	36	87	3	PDB header:hydrolase	Chain: C: PDB Molecule:ribonuclease j 1;
1706	1cdbbbc6cbbe0ab1	d2dkfa1	100	37	98	Metallo-hydrolase/oxidoreductase	Metallo-hydrolase/oxidoreductase	beta-CASP RNA-metabolising hydrolases
1707	153c2eada1091cf4	c3zq4C_	100	36	92	3	PDB header:hydrolase	Chain: C: PDB Molecule:ribonuclease j 1;
1708	e02034064dd4d984	d2dkfa1	100	33	98	Metallo-hydrolase/oxidoreductase	Metallo-hydrolase/oxidoreductase	beta-CASP RNA-metabolising hydrolases
1709	62286f6942a4ab92	d2dkfa1	100	42	99	Metallo-hydrolase/oxidoreductase	Metallo-hydrolase/oxidoreductase	beta-CASP RNA-metabolising hydrolases
1710	e4e080b46c959354	d2cbna1	100	24	98	Metallo-hydrolase/oxidoreductase	Metallo-hydrolase/oxidoreductase	RNase Z-like
1711	e52bca0d8a011cc2	c3zq4C_	100	40	89	3	PDB header:hydrolase	Chain: C: PDB Molecule:ribonuclease j 1;
1712	290fd333ffad9632	d2dkfa1	100	38	99	Metallo-hydrolase/oxidoreductase	Metallo-hydrolase/oxidoreductase	beta-CASP RNA-metabolising hydrolases
1713	6d4c294db4f5859b	c3zq4C_	100	40	86	3	PDB header:hydrolase	Chain: C: PDB Molecule:ribonuclease j 1;
1714	4f351c25051cc5f2	d2dkfa1	100	36	98	Metallo-hydrolase/oxidoreductase	Metallo-hydrolase/oxidoreductase	beta-CASP RNA-metabolising hydrolases
1715	3bf326eaedf79cf4	c3zq4C_	100	37	91	3	PDB header:hydrolase	Chain: C: PDB Molecule:ribonuclease j 1;
1716	08991bf0fbf54b2c	d2dkfa1	100	32	98	Metallo-hydrolase/oxidoreductase	Metallo-hydrolase/oxidoreductase	beta-CASP RNA-metabolising hydrolases
1717	573f409ab6e9c547	c3zq4C_	100	39	86	3	PDB header:hydrolase	Chain: C: PDB Molecule:ribonuclease j 1;
1718	5a006f7ed58b0088	c3zq4C_	100	42	87	3	PDB header:hydrolase	Chain: C: PDB Molecule:ribonuclease j 1;
1719	3c0bd8e146e83cd3	d2dkfa1	100	38	99	Metallo-hydrolase/oxidoreductase	Metallo-hydrolase/oxidoreductase	beta-CASP RNA-metabolising hydrolases
1720	856f35239b89da74	c3zq4C_	100	42	89	3	PDB header:hydrolase	Chain: C: PDB Molecule:ribonuclease j 1;
1721	2193e61e8019f506	c3zq4C_	100	41	96	3	PDB header:hydrolase	Chain: C: PDB Molecule:ribonuclease j 1;
1722	869c1f75378b58fd	d2dkfa1	100	37	99	Metallo-hydrolase/oxidoreductase	Metallo-hydrolase/oxidoreductase	beta-CASP RNA-metabolising hydrolases
1723	8e772d387fac5ab8	c3zq4C_	100	39	80	3	PDB header:hydrolase	Chain: C: PDB Molecule:ribonuclease j 1;
1724	0c0d8fd6df573159	d2dkfa1	100	35	97	Metallo-hydrolase/oxidoreductase	Metallo-hydrolase/oxidoreductase	beta-CASP RNA-metabolising hydrolases
1725	46fa67298de2f9d2	c3zq4C_	100	42	89	3	PDB header:hydrolase	Chain: C: PDB Molecule:ribonuclease j 1;
1726	44eb8bc1153bce06	c1vmeB_	99.5	25	78	1.8	PDB header:electron transport	Chain: B: PDB Molecule:flavoprotein;
1727	25332daf89ba9316	d2dkfa1	100	35	97	Metallo-hydrolase/oxidoreductase	Metallo-hydrolase/oxidoreductase	beta-CASP RNA-metabolising hydrolases
1728	d87c2bc76e273598	c3zq4C_	100	42	89	3	PDB header:hydrolase	Chain: C: PDB Molecule:ribonuclease j 1;
1729	739659ff7f8ab45e	c3zq4C_	100	38	99	3	PDB header:hydrolase	Chain: C: PDB Molecule:ribonuclease j 1;
1730	6f67c3f523856e66	d2dkfa1	100	37	99	Metallo-hydrolase/oxidoreductase	Metallo-hydrolase/oxidoreductase	beta-CASP RNA-metabolising hydrolases
1731	9c7c2e6c59ce85c4	d2dkfa1	100	35	97	Metallo-hydrolase/oxidoreductase	Metallo-hydrolase/oxidoreductase	beta-CASP RNA-metabolising hydrolases
1732	55f976cd244d7f45	c3zq4C_	100	42	89	3	PDB header:hydrolase	Chain: C: PDB Molecule:ribonuclease j 1;
1733	b435b45c2603c22a	d2dkfa1	100	37	98	Metallo-hydrolase/oxidoreductase	Metallo-hydrolase/oxidoreductase	beta-CASP RNA-metabolising hydrolases
1734	8d641d2f2106b092	d2dkfa1	100	37	97	Metallo-hydrolase/oxidoreductase	Metallo-hydrolase/oxidoreductase	beta-CASP RNA-metabolising hydrolases
1735	a5bf7ab2e313815a	d2dkfa1	100	38	99	Metallo-hydrolase/oxidoreductase	Metallo-hydrolase/oxidoreductase	beta-CASP RNA-metabolising hydrolases
1736	e8530d8ce4085552	c3zq4C_	100	38	86	3	PDB header:hydrolase	Chain: C: PDB Molecule:ribonuclease j 1;
1737	d62c129c999d7cf0	c3zq4C_	100	42	89	3	PDB header:hydrolase	Chain: C: PDB Molecule:ribonuclease j 1;
1738	1d26658394197ad8	d2dkfa1	100	35	97	Metallo-hydrolase/oxidoreductase	Metallo-hydrolase/oxidoreductase	beta-CASP RNA-metabolising hydrolases
1739	11f800be93fe6d8f	c3zq4C_	100	42	89	3	PDB header:hydrolase	Chain: C: PDB Molecule:ribonuclease j 1;
1740	ff77d3ae71fd66de	c3zq4C_	100	42	89	3	PDB header:hydrolase	Chain: C: PDB Molecule:ribonuclease j 1;
1741	8a1b726dd29a0cd2	d2dkfa1	99.9	49	86	Metallo-hydrolase/oxidoreductase	Metallo-hydrolase/oxidoreductase	beta-CASP RNA-metabolising hydrolases
1742	26e3adb22a5b9376	c3zq4C_	100	36	94	3	PDB header:hydrolase	Chain: C: PDB Molecule:ribonuclease j 1;
1743	750bf93994ddfe25	d2dkfa1	100	41	96	Metallo-hydrolase/oxidoreductase	Metallo-hydrolase/oxidoreductase	beta-CASP RNA-metabolising hydrolases
1744	721951b02a24a3b3	d2dkfa1	100	37	99	Metallo-hydrolase/oxidoreductase	Metallo-hydrolase/oxidoreductase	beta-CASP RNA-metabolising hydrolases
1745	323925209b20e821	c3zq4C_	100	41	97	3	PDB header:hydrolase	Chain: C: PDB Molecule:ribonuclease j 1;
1746	3f4aefe9b1ae2a9e	d2dkfa1	100	35	97	Metallo-hydrolase/oxidoreductase	Metallo-hydrolase/oxidoreductase	beta-CASP RNA-metabolising hydrolases
1747	70d46f66db50f28e	c3zq4C_	100	42	89	3	PDB header:hydrolase	Chain: C: PDB Molecule:ribonuclease j 1;
1748	e52a97cc630a935c	d1y44a1	100	19	83	Metallo-hydrolase/oxidoreductase	Metallo-hydrolase/oxidoreductase	RNase Z-like
1749	f209a33f63f4d5c0	c3zq4C_	100	39	98	3	PDB header:hydrolase	Chain: C: PDB Molecule:ribonuclease j 1;
1750	ebce1aa2e8e83bdf	d2dkfa1	100	34	98	Metallo-hydrolase/oxidoreductase	Metallo-hydrolase/oxidoreductase	beta-CASP RNA-metabolising hydrolases
1751	0e3b79fcca6d4143	c3zq4C_	100	37	78	3	PDB header:hydrolase	Chain: C: PDB Molecule:ribonuclease j 1;
1752	ce55e3f28bdc27ca	d2dkfa1	100	42	99	Metallo-hydrolase/oxidoreductase	Metallo-hydrolase/oxidoreductase	beta-CASP RNA-metabolising hydrolases
1753	ee98a4c1889742a3	c3zq4C_	100	38	92	3	PDB header:hydrolase	Chain: C: PDB Molecule:ribonuclease j 1;
1754	0c4049f0aa837ab7	c3bk2A_	100	44	56	2.1	PDB header:hydrolase	Chain: A: PDB Molecule:metal dependent hydrolase;
1755	4f6124456cc2b62d	c3zq4C_	100	39	87	3	PDB header:hydrolase	Chain: C: PDB Molecule:ribonuclease j 1;
1756	9c273dd482d96080	c3zq4C_	100	38	82	3	PDB header:hydrolase	Chain: C: PDB Molecule:ribonuclease j 1;
1757	69db2a629c81bff3	d2dkfa1	100	37	97	Metallo-hydrolase/oxidoreductase	Metallo-hydrolase/oxidoreductase	beta-CASP RNA-metabolising hydrolases
1758	739078a733974734	c3zq4C_	100	40	98	3	PDB header:hydrolase	Chain: C: PDB Molecule:ribonuclease j 1;
1759	0dbf753935aa552f	c3zq4C_	100	38	91	3	PDB header:hydrolase	Chain: C: PDB Molecule:ribonuclease j 1;
1760	302c8c7179d0a148	c3zq4C_	100	40	98	3	PDB header:hydrolase	Chain: C: PDB Molecule:ribonuclease j 1;
1761	6388fa8459fb2353	c3zq4C_	100	41	98	3	PDB header:hydrolase	Chain: C: PDB Molecule:ribonuclease j 1;
1762	d8d6baf2d89b4fc4	d2dkfa1	100	36	99	Metallo-hydrolase/oxidoreductase	Metallo-hydrolase/oxidoreductase	beta-CASP RNA-metabolising hydrolases
1763	58f9a9b1c64356d9	c3zq4C_	100	41	95	3	PDB header:hydrolase	Chain: C: PDB Molecule:ribonuclease j 1;
1764	d2aefb7cc4bdb7d8	c3zq4C_	100	37	77	3	PDB header:hydrolase	Chain: C: PDB Molecule:ribonuclease j 1;
1765	5bb8bcbdcffd640e	c3zq4C_	100	37	77	3	PDB header:hydrolase	Chain: C: PDB Molecule:ribonuclease j 1;
1766	4a847b363797f8b2	c3zq4C_	100	39	81	3	PDB header:hydrolase	Chain: C: PDB Molecule:ribonuclease j 1;
1767	faac588d19414f60	c3zq4C_	100	37	82	3	PDB header:hydrolase	Chain: C: PDB Molecule:ribonuclease j 1;
1768	4f69d761b90bc62d	c3zq4C_	100	36	88	3	PDB header:hydrolase	Chain: C: PDB Molecule:ribonuclease j 1;
1769	a4b5a11c948a643b	c3zq4C_	100	35	94	3	PDB header:hydrolase	Chain: C: PDB Molecule:ribonuclease j 1;
1770	64faaf92f57af557	c3zq4C_	100	36	93	3	PDB header:hydrolase	Chain: C: PDB Molecule:ribonuclease j 1;
1771	6aa308a81a720301	d2dkfa1	100	35	98	Metallo-hydrolase/oxidoreductase	Metallo-hydrolase/oxidoreductase	beta-CASP RNA-metabolising hydrolases
1772	8d4e470f67bf962e	c3zq4C_	100	36	94	3	PDB header:hydrolase	Chain: C: PDB Molecule:ribonuclease j 1;
1773	633113b12b65694d	d2dkfa1	100	33	98	Metallo-hydrolase/oxidoreductase	Metallo-hydrolase/oxidoreductase	beta-CASP RNA-metabolising hydrolases
1774	5d5f33b487409bf3	c3zq4C_	100	36	92	3	PDB header:hydrolase	Chain: C: PDB Molecule:ribonuclease j 1;
1775	2918919b0c84ac07	d2dkfa1	100	33	98	Metallo-hydrolase/oxidoreductase	Metallo-hydrolase/oxidoreductase	beta-CASP RNA-metabolising hydrolases
1776	42fc4fde1d2c8728	c3zq4C_	100	38	99	3	PDB header:hydrolase	Chain: C: PDB Molecule:ribonuclease j 1;
1777	8299d897421c7f0b	d2dkfa1	100	33	98	Metallo-hydrolase/oxidoreductase	Metallo-hydrolase/oxidoreductase	beta-CASP RNA-metabolising hydrolases
1778	58ee8c8abdaba0dd	c3zq4C_	100	38	88	3	PDB header:hydrolase	Chain: C: PDB Molecule:ribonuclease j 1;
1779	e76749ba3937f857	d2dkfa1	100	33	98	Metallo-hydrolase/oxidoreductase	Metallo-hydrolase/oxidoreductase	beta-CASP RNA-metabolising hydrolases
1780	8d948bc67b976686	c3zq4C_	100	36	93	3	PDB header:hydrolase	Chain: C: PDB Molecule:ribonuclease j 1;
1781	6fd7606966c7f4d0	d2dkfa1	100	33	98	Metallo-hydrolase/oxidoreductase	Metallo-hydrolase/oxidoreductase	beta-CASP RNA-metabolising hydrolases
1782	96886f14873ed2f1	c3zq4C_	100	38	86	3	PDB header:hydrolase	Chain: C: PDB Molecule:ribonuclease j 1;
1783	bd2984e32f7ca09f	d2dkfa1	100	32	98	Metallo-hydrolase/oxidoreductase	Metallo-hydrolase/oxidoreductase	beta-CASP RNA-metabolising hydrolases
1784	a19c9d350fb24adf	c3zq4C_	100	35	94	3	PDB header:hydrolase	Chain: C: PDB Molecule:ribonuclease j 1;
1785	d9950faaaa382dc8	c3zq4C_	100	38	91	3	PDB header:hydrolase	Chain: C: PDB Molecule:ribonuclease j 1;
1786	8e860c823210be1e	d2dkfa1	100	33	98	Metallo-hydrolase/oxidoreductase	Metallo-hydrolase/oxidoreductase	beta-CASP RNA-metabolising hydrolases
1787	8efb712d1a74f6fd	d2dkfa1	100	33	98	Metallo-hydrolase/oxidoreductase	Metallo-hydrolase/oxidoreductase	beta-CASP RNA-metabolising hydrolases
1788	c7813c7d19842a3d	c3zq4C_	100	36	92	3	PDB header:hydrolase	Chain: C: PDB Molecule:ribonuclease j 1;
1789	1f9c7ce2213f7044	c3zq4C_	100	35	94	3	PDB header:hydrolase	Chain: C: PDB Molecule:ribonuclease j 1;
1790	3834ca054a741a47	c3zq4C_	100	37	86	3	PDB header:hydrolase	Chain: C: PDB Molecule:ribonuclease j 1;
1791	bca60bcf79104795	d2dkfa1	100	34	98	Metallo-hydrolase/oxidoreductase	Metallo-hydrolase/oxidoreductase	beta-CASP RNA-metabolising hydrolases
1792	cdb1d97a18e189a3	c3bk2A_	100	35	92	2.1	PDB header:hydrolase	Chain: A: PDB Molecule:metal dependent hydrolase;
1793	c066fe26efb5860b	c3zq4C_	100	36	99	3	PDB header:hydrolase	Chain: C: PDB Molecule:ribonuclease j 1;
1794	1add1e87aee5a6ef	c7dckB_	100	39	80	2.34	PDB header:hydrolase	Chain: B: PDB Molecule:lactamase_b domain-containing protein;
1795	14802f7b75643b29	d2dkfa1	100	36	99	Metallo-hydrolase/oxidoreductase	Metallo-hydrolase/oxidoreductase	beta-CASP RNA-metabolising hydrolases
1796	1ff4c86a3915c690	c3zq4C_	100	36	84	3	PDB header:hydrolase	Chain: C: PDB Molecule:ribonuclease j 1;
1797	d9e8dd00cfde2f2e	c3zq4C_	100	37	87	3	PDB header:hydrolase	Chain: C: PDB Molecule:ribonuclease j 1;
1798	b781dc35f9bc4eb3	d2dkfa1	100	38	99	Metallo-hydrolase/oxidoreductase	Metallo-hydrolase/oxidoreductase	beta-CASP RNA-metabolising hydrolases
1799	5304619b3d029f05	d2dkfa1	100	40	96	Metallo-hydrolase/oxidoreductase	Metallo-hydrolase/oxidoreductase	beta-CASP RNA-metabolising hydrolases
1800	5d1e06eeb144133f	c3zq4C_	100	43	92	3	PDB header:hydrolase	Chain: C: PDB Molecule:ribonuclease j 1;
1801	d7f4572be0a7a43a	c3af5A_	100	32	99	2.6	PDB header:hydrolase	Chain: A: PDB Molecule:putative uncharacterized protein ph1404;
1802	8a8fb957349cc7d4	c3zq4C_	100	38	86	3	PDB header:hydrolase	Chain: C: PDB Molecule:ribonuclease j 1;
1803	916c0511baee2b46	c3zq4C_	100	40	98	3	PDB header:hydrolase	Chain: C: PDB Molecule:ribonuclease j 1;
1804	5e8c4f01f7842c6e	c2xf4A_	100	35	99	2.3	PDB header:hydrolase	Chain: A: PDB Molecule:hydroxyacylglutathione hydrolase;
1805	e846850ca65d51ad	d2dkfa1	100	39	99	Metallo-hydrolase/oxidoreductase	Metallo-hydrolase/oxidoreductase	beta-CASP RNA-metabolising hydrolases
1806	34bedf3351d5df5a	d2dkfa1	100	39	99	Metallo-hydrolase/oxidoreductase	Metallo-hydrolase/oxidoreductase	beta-CASP RNA-metabolising hydrolases
1807	245d42187d719e52	d2dkfa1	100	36	99	Metallo-hydrolase/oxidoreductase	Metallo-hydrolase/oxidoreductase	beta-CASP RNA-metabolising hydrolases
1808	cb5171ee1b6d5b09	c4v0hC_	100	34	95	1.79	PDB header:hydrolase	Chain: C: PDB Molecule:metallo-beta-lactamase domain-containing protein 1 1;
1809	b6e2523f24a16124	c3zq4C_	100	36	97	3	PDB header:hydrolase	Chain: C: PDB Molecule:ribonuclease j 1;
1810	228f65ec9a1acf60	d2dkfa1	100	40	99	Metallo-hydrolase/oxidoreductase	Metallo-hydrolase/oxidoreductase	beta-CASP RNA-metabolising hydrolases
1811	18a88430fd3c54e9	c3zq4C_	100	43	98	3	PDB header:hydrolase	Chain: C: PDB Molecule:ribonuclease j 1;
1812	dbb68293fc426185	c3bk2A_	100	34	82	2.1	PDB header:hydrolase	Chain: A: PDB Molecule:metal dependent hydrolase;
1813	2518c133e586c8ae	c3zq4C_	100	41	95	3	PDB header:hydrolase	Chain: C: PDB Molecule:ribonuclease j 1;
1814	610d100f37f9ce7f	d2dkfa1	100	38	99	Metallo-hydrolase/oxidoreductase	Metallo-hydrolase/oxidoreductase	beta-CASP RNA-metabolising hydrolases
1815	b7da5023482fde55	c5a0tA_	100	43	87	2.28	PDB header:hydrolase/rna	Chain: A: PDB Molecule:ribonuclease j;
1816	5183388e46b7699d	c1vmeB_	99.5	23	78	1.8	PDB header:electron transport	Chain: B: PDB Molecule:flavoprotein;
1817	8c12f41bb7472135	c3zq4C_	100	43	90	3	PDB header:hydrolase	Chain: C: PDB Molecule:ribonuclease j 1;
1818	8496b4ba04670405	d2dkfa1	100	34	96	Metallo-hydrolase/oxidoreductase	Metallo-hydrolase/oxidoreductase	beta-CASP RNA-metabolising hydrolases
1819	47e3413c0c348d76	d2dkfa1	100	34	96	Metallo-hydrolase/oxidoreductase	Metallo-hydrolase/oxidoreductase	beta-CASP RNA-metabolising hydrolases
1820	9922913032ef5156	d2dkfa1	99.9	45	95	Metallo-hydrolase/oxidoreductase	Metallo-hydrolase/oxidoreductase	beta-CASP RNA-metabolising hydrolases
1821	0b61c516a0fd20c0	c6k6sA_	100	41	89	2.99	PDB header:metal binding protein	Chain: A: PDB Molecule:ribonuclease j 1;
1822	ae57e7c85aed7441	c3zq4C_	100	37	86	3	PDB header:hydrolase	Chain: C: PDB Molecule:ribonuclease j 1;
1823	2228c605fae6decd	d2dkfa1	100	37	99	Metallo-hydrolase/oxidoreductase	Metallo-hydrolase/oxidoreductase	beta-CASP RNA-metabolising hydrolases
1824	afab45f4af91d067	c3zq4C_	100	36	89	3	PDB header:hydrolase	Chain: C: PDB Molecule:ribonuclease j 1;
1825	b09d22408f0a47e5	d2dkfa1	100	40	96	Metallo-hydrolase/oxidoreductase	Metallo-hydrolase/oxidoreductase	beta-CASP RNA-metabolising hydrolases
1826	9c6634950f4d2c3c	c3zq4C_	100	37	87	3	PDB header:hydrolase	Chain: C: PDB Molecule:ribonuclease j 1;
1827	4fcf3af25b252a42	c3zq4C_	100	37	88	3	PDB header:hydrolase	Chain: C: PDB Molecule:ribonuclease j 1;
1828	eff1845e5e70c4b3	c3zq4C_	100	37	88	3	PDB header:hydrolase	Chain: C: PDB Molecule:ribonuclease j 1;
1829	7d034994c8da9647	c3bk2A_	100	39	81	2.1	PDB header:hydrolase	Chain: A: PDB Molecule:metal dependent hydrolase;
1830	3cbd762e1c8cb8c2	d2dkfa1	100	33	98	Metallo-hydrolase/oxidoreductase	Metallo-hydrolase/oxidoreductase	beta-CASP RNA-metabolising hydrolases
1831	b5988740de0ee79d	d2cfua2	100	21	88	Metallo-hydrolase/oxidoreductase	Metallo-hydrolase/oxidoreductase	Alkylsulfatase-like
1832	beda2ddd36b4f870	c4xwwA_	100	34	89	1.7	PDB header:rna binding protein/rna	Chain: A: PDB Molecule:dr2417;
1833	f7306b7d7035f667	d2dkfa1	100	34	98	Metallo-hydrolase/oxidoreductase	Metallo-hydrolase/oxidoreductase	beta-CASP RNA-metabolising hydrolases
1834	09567b79f3757150	c3zq4C_	100	37	88	3	PDB header:hydrolase	Chain: C: PDB Molecule:ribonuclease j 1;
1835	aa931c9be229419e	c3zq4C_	100	37	88	3	PDB header:hydrolase	Chain: C: PDB Molecule:ribonuclease j 1;
1836	87b341bee21e007c	c2cfuA_	100	20	83	1.9	PDB header:hydrolase	Chain: A: PDB Molecule:sdsa1;
1837	a0b97f4fab8cd053	c2bibA_	100	19	87	1.92	PDB header:hydrolase	Chain: A: PDB Molecule:teichoic acid phosphorylcholine esterase/ choline binding
1838	a5d0eefbf9a0c0d8	c3zq4C_	100	35	87	3	PDB header:hydrolase	Chain: C: PDB Molecule:ribonuclease j 1;
1839	2fe935586bb9afac	d2dkfa1	100	35	98	Metallo-hydrolase/oxidoreductase	Metallo-hydrolase/oxidoreductase	beta-CASP RNA-metabolising hydrolases
1840	fc3693fa72149c2d	c4yskA_	100	49	98	2.47	PDB header:hydrolase	Chain: A: PDB Molecule:beta-lactamase domain protein;
1841	3c29b707ca9bc8f0	d2dkfa1	100	34	97	Metallo-hydrolase/oxidoreductase	Metallo-hydrolase/oxidoreductase	beta-CASP RNA-metabolising hydrolases
1842	5c9f8f02ad771f74	d2dkfa1	100	40	99	Metallo-hydrolase/oxidoreductase	Metallo-hydrolase/oxidoreductase	beta-CASP RNA-metabolising hydrolases
1843	3008d39728d21ebb	c6q55A_	99.9	24	92	2	PDB header:rna binding protein	Chain: A: PDB Molecule:cleavage and polyadenylation specificity factor 3 (cpsf3);
1844	0a78488422420448	d2dkfa1	100	34	99	Metallo-hydrolase/oxidoreductase	Metallo-hydrolase/oxidoreductase	beta-CASP RNA-metabolising hydrolases
1845	86cdc7e39ac91362	c3zq4C_	100	36	86	3	PDB header:hydrolase	Chain: C: PDB Molecule:ribonuclease j 1;
1846	22f441384a3091c6	d2dkfa1	100	36	96	Metallo-hydrolase/oxidoreductase	Metallo-hydrolase/oxidoreductase	beta-CASP RNA-metabolising hydrolases
1847	253fcf0ba7db2bca	c3zq4C_	100	37	87	3	PDB header:hydrolase	Chain: C: PDB Molecule:ribonuclease j 1;
1848	8a366f180496a16f	c2bibA_	100	22	90	1.92	PDB header:hydrolase	Chain: A: PDB Molecule:teichoic acid phosphorylcholine esterase/ choline binding
1849	9764418580d432c3	c3bk2A_	100	41	85	2.1	PDB header:hydrolase	Chain: A: PDB Molecule:metal dependent hydrolase;
1850	b20fc98634f894f2	c3zq4C_	100	37	81	3	PDB header:hydrolase	Chain: C: PDB Molecule:ribonuclease j 1;
1851	db681fa20a293854	c3zq4C_	100	38	85	3	PDB header:hydrolase	Chain: C: PDB Molecule:ribonuclease j 1;
1852	3abc8b85d95cbc22	c3af5A_	100	32	99	2.6	PDB header:hydrolase	Chain: A: PDB Molecule:putative uncharacterized protein ph1404;
1853	9b460d5857efc339	c3zq4C_	100	38	86	3	PDB header:hydrolase	Chain: C: PDB Molecule:ribonuclease j 1;
1854	45c2b0fe62e80c15	c3zq4C_	100	37	81	3	PDB header:hydrolase	Chain: C: PDB Molecule:ribonuclease j 1;
1855	203471ce0e514a3c	d2dkfa1	100	38	99	Metallo-hydrolase/oxidoreductase	Metallo-hydrolase/oxidoreductase	beta-CASP RNA-metabolising hydrolases
1856	7e6ef2a5c8c84988	d2dkfa1	100	35	99	Metallo-hydrolase/oxidoreductase	Metallo-hydrolase/oxidoreductase	beta-CASP RNA-metabolising hydrolases
1857	af107979610cab30	c3zq4C_	100	43	88	3	PDB header:hydrolase	Chain: C: PDB Molecule:ribonuclease j 1;
1858	36b12bd86ee59ba6	c3aj3A_	100	31	95	1.58	PDB header:hydrolase	Chain: A: PDB Molecule:4-pyridoxolactonase;
1859	83cf3cf6545a3a02	c3zq4C_	100	29	99	3	PDB header:hydrolase	Chain: C: PDB Molecule:ribonuclease j 1;
1860	d6af42c740dd7a57	c3zq4C_	100	40	97	3	PDB header:hydrolase	Chain: C: PDB Molecule:ribonuclease j 1;
1861	0204b4202e36ee91	d2dkfa1	100	39	99	Metallo-hydrolase/oxidoreductase	Metallo-hydrolase/oxidoreductase	beta-CASP RNA-metabolising hydrolases
1862	63f69fcdceef6130	c2xf4A_	100	35	98	2.3	PDB header:hydrolase	Chain: A: PDB Molecule:hydroxyacylglutathione hydrolase;
1863	ffffc4cc9d46cf18	c3zq4C_	100	39	83	3	PDB header:hydrolase	Chain: C: PDB Molecule:ribonuclease j 1;
1864	1e50ee237843c1d5	c3zq4C_	100	36	83	3	PDB header:hydrolase	Chain: C: PDB Molecule:ribonuclease j 1;
1865	c71464ef6f3b303e	d2dkfa1	100	37	98	Metallo-hydrolase/oxidoreductase	Metallo-hydrolase/oxidoreductase	beta-CASP RNA-metabolising hydrolases
1866	e6f673fbc9031e97	c3zq4C_	100	40	84	3	PDB header:hydrolase	Chain: C: PDB Molecule:ribonuclease j 1;
1867	3970f2c673db53e5	d2dkfa1	100	32	98	Metallo-hydrolase/oxidoreductase	Metallo-hydrolase/oxidoreductase	beta-CASP RNA-metabolising hydrolases
1868	35743ba205f1f96a	c2bibA_	100	21	87	1.92	PDB header:hydrolase	Chain: A: PDB Molecule:teichoic acid phosphorylcholine esterase/ choline binding
1869	3e03f1b859b9af3e	c3af5A_	100	32	99	2.6	PDB header:hydrolase	Chain: A: PDB Molecule:putative uncharacterized protein ph1404;
1870	c6342d997f8288ca	c3zq4C_	100	38	86	3	PDB header:hydrolase	Chain: C: PDB Molecule:ribonuclease j 1;
1871	8bbb925258677aba	c3zq4C_	100	40	99	3	PDB header:hydrolase	Chain: C: PDB Molecule:ribonuclease j 1;
1872	b80a1feff74c6ed1	c3zq4C_	100	41	99	3	PDB header:hydrolase	Chain: C: PDB Molecule:ribonuclease j 1;
1873	63f94519ad5eb3b1	c7dckB_	100	33	86	2.34	PDB header:hydrolase	Chain: B: PDB Molecule:lactamase_b domain-containing protein;
1874	907d87848f7d954b	c4ojvA_	99	32	80	1.31	PDB header:hydrolase	Chain: A: PDB Molecule:3',5'-cyclic-nucleotide phosphodiesterase 1;
1875	3f38b989f6068e9b	c5a0tA_	100	37	92	2.28	PDB header:hydrolase/rna	Chain: A: PDB Molecule:ribonuclease j;
1876	92de98057d3f41fa	d2dkfa1	100	35	99	Metallo-hydrolase/oxidoreductase	Metallo-hydrolase/oxidoreductase	beta-CASP RNA-metabolising hydrolases
1877	a8a600c31e4640b0	d2dkfa1	100	36	99	Metallo-hydrolase/oxidoreductase	Metallo-hydrolase/oxidoreductase	beta-CASP RNA-metabolising hydrolases
1878	8cf68bc747021f11	c3zq4C_	100	36	94	3	PDB header:hydrolase	Chain: C: PDB Molecule:ribonuclease j 1;
1879	5b35cf2093705fcb	c3zq4C_	100	40	91	3	PDB header:hydrolase	Chain: C: PDB Molecule:ribonuclease j 1;
1880	d323da58020d008f	d2dkfa1	100	36	98	Metallo-hydrolase/oxidoreductase	Metallo-hydrolase/oxidoreductase	beta-CASP RNA-metabolising hydrolases
1881	8cd2cbc14b8e49e3	d2dkfa1	100	37	99	Metallo-hydrolase/oxidoreductase	Metallo-hydrolase/oxidoreductase	beta-CASP RNA-metabolising hydrolases
1882	874887ca28fa100d	c3zq4C_	100	36	90	3	PDB header:hydrolase	Chain: C: PDB Molecule:ribonuclease j 1;
1883	3dda415c419ee5c9	d2dkfa1	100	38	99	Metallo-hydrolase/oxidoreductase	Metallo-hydrolase/oxidoreductase	beta-CASP RNA-metabolising hydrolases
1884	2e3e90122678104f	d2dkfa1	100	41	99	Metallo-hydrolase/oxidoreductase	Metallo-hydrolase/oxidoreductase	beta-CASP RNA-metabolising hydrolases
1885	9e81ac53d48cd143	d2dkfa1	100	41	99	Metallo-hydrolase/oxidoreductase	Metallo-hydrolase/oxidoreductase	beta-CASP RNA-metabolising hydrolases
1886	3ad2a1ea9c25d2b6	c3zq4C_	100	36	87	3	PDB header:hydrolase	Chain: C: PDB Molecule:ribonuclease j 1;
1887	1d794816d946a89e	d2dkfa1	100	38	99	Metallo-hydrolase/oxidoreductase	Metallo-hydrolase/oxidoreductase	beta-CASP RNA-metabolising hydrolases
1888	26fdaec965211130	c3zq4C_	100	36	86	3	PDB header:hydrolase	Chain: C: PDB Molecule:ribonuclease j 1;
1889	bfd8c64272ce329d	c3zq4C_	100	40	88	3	PDB header:hydrolase	Chain: C: PDB Molecule:ribonuclease j 1;
1890	8bc3d700056e9cd1	c4v0hC_	100	31	97	1.79	PDB header:hydrolase	Chain: C: PDB Molecule:metallo-beta-lactamase domain-containing protein 1 1;
1891	b2c54261b2d3d983	d2dkfa1	100	36	98	Metallo-hydrolase/oxidoreductase	Metallo-hydrolase/oxidoreductase	beta-CASP RNA-metabolising hydrolases
1892	d91272819b7ef9e4	d2dkfa1	100	38	97	Metallo-hydrolase/oxidoreductase	Metallo-hydrolase/oxidoreductase	beta-CASP RNA-metabolising hydrolases
1893	067eef9a662a946a	c3af5A_	100	33	97	2.6	PDB header:hydrolase	Chain: A: PDB Molecule:putative uncharacterized protein ph1404;
1894	567de599b09a82c5	c4yskA_	100	48	97	2.47	PDB header:hydrolase	Chain: A: PDB Molecule:beta-lactamase domain protein;
1895	e2b6e0d6d6564bbe	c3bk2A_	100	37	75	2.1	PDB header:hydrolase	Chain: A: PDB Molecule:metal dependent hydrolase;
1896	d52ee601df659ca0	d2dkfa1	100	35	98	Metallo-hydrolase/oxidoreductase	Metallo-hydrolase/oxidoreductase	beta-CASP RNA-metabolising hydrolases
1897	a6fc726dc650768b	c3x30A_	100	26	99	1.92	PDB header:hydrolase	Chain: A: PDB Molecule:upf0173 metal-dependent hydrolase tm_1162;
1898	1748cd9f6e9e975f	d2dkfa1	99.9	35	97	Metallo-hydrolase/oxidoreductase	Metallo-hydrolase/oxidoreductase	beta-CASP RNA-metabolising hydrolases
1899	d307b17b2ae39327	c3tp9B_	100	33	98	2.7	PDB header:hydrolase	Chain: B: PDB Molecule:beta-lactamase and rhodanese domain protein;
1900	09c222e3ce843b98	d1wraa1	100	21	87	Metallo-hydrolase/oxidoreductase	Metallo-hydrolase/oxidoreductase	Pce catalytic domain-like
1901	22014f7dd6d1e011	d2dkfa1	100	35	99	Metallo-hydrolase/oxidoreductase	Metallo-hydrolase/oxidoreductase	beta-CASP RNA-metabolising hydrolases
1902	0ff547a25a069b15	c3zq4C_	100	34	87	3	PDB header:hydrolase	Chain: C: PDB Molecule:ribonuclease j 1;
1903	fa90c2e0a11b2d2d	c3zq4C_	100	40	94	3	PDB header:hydrolase	Chain: C: PDB Molecule:ribonuclease j 1;
1904	8f1d8b1696685adb	c4v0hC_	100	34	93	1.79	PDB header:hydrolase	Chain: C: PDB Molecule:metallo-beta-lactamase domain-containing protein 1 1;
1905	00a37c6766e1a8c9	d2dkfa1	100	33	99	Metallo-hydrolase/oxidoreductase	Metallo-hydrolase/oxidoreductase	beta-CASP RNA-metabolising hydrolases
1906	440842f27ba62afb	d2cbna1	100	25	88	Metallo-hydrolase/oxidoreductase	Metallo-hydrolase/oxidoreductase	RNase Z-like
1907	7299f7007b8e926b	c3zq4C_	100	44	83	3	PDB header:hydrolase	Chain: C: PDB Molecule:ribonuclease j 1;
1908	eaa600d41aff448d	d1wraa1	100	20	88	Metallo-hydrolase/oxidoreductase	Metallo-hydrolase/oxidoreductase	Pce catalytic domain-like
1909	d5e0fe0a3f07042d	c3zq4C_	100	38	91	3	PDB header:hydrolase	Chain: C: PDB Molecule:ribonuclease j 1;
1910	bfe1d634fdb96d9f	d2dkfa1	100	36	99	Metallo-hydrolase/oxidoreductase	Metallo-hydrolase/oxidoreductase	beta-CASP RNA-metabolising hydrolases
1911	4c8c2aeb908f08cc	d2dkfa1	100	38	99	Metallo-hydrolase/oxidoreductase	Metallo-hydrolase/oxidoreductase	beta-CASP RNA-metabolising hydrolases
1912	7df504d82205793a	c3zq4C_	100	38	91	3	PDB header:hydrolase	Chain: C: PDB Molecule:ribonuclease j 1;
1913	7dd7bef304b2392e	c7ev5A_	100	39	96	1.44	PDB header:hydrolase	Chain: A: PDB Molecule:lactamase_b domain-containing protein;
1914	29312d1580fcfa9d	d2dkfa1	100	39	99	Metallo-hydrolase/oxidoreductase	Metallo-hydrolase/oxidoreductase	beta-CASP RNA-metabolising hydrolases
1915	73dcdb02e46dad17	c4xwwA_	100	45	90	1.7	PDB header:rna binding protein/rna	Chain: A: PDB Molecule:dr2417;
1916	1c384696a75853fd	c3zq4C_	100	43	90	3	PDB header:hydrolase	Chain: C: PDB Molecule:ribonuclease j 1;
1917	b05298d39eaf3a80	c4xwwA_	100	29	98	1.7	PDB header:rna binding protein/rna	Chain: A: PDB Molecule:dr2417;
1918	9e5617ebc650bc15	d1xm8a_	100	37	97	Metallo-hydrolase/oxidoreductase	Metallo-hydrolase/oxidoreductase	Glyoxalase II (hydroxyacylglutathione hydrolase)
1919	3f2904377e878398	c2bibA_	100	21	87	1.92	PDB header:hydrolase	Chain: A: PDB Molecule:teichoic acid phosphorylcholine esterase/ choline binding
1920	c9c4e58b04827308	c3bk2A_	100	39	90	2.1	PDB header:hydrolase	Chain: A: PDB Molecule:metal dependent hydrolase;
1921	745264cf3dd8f067	c4ysbB_	100	36	98	2.5	PDB header:hydrolase	Chain: B: PDB Molecule:metallo-beta-lactamase family protein;
1922	d28c94be9980cf38	c3zq4C_	100	40	92	3	PDB header:hydrolase	Chain: C: PDB Molecule:ribonuclease j 1;
1923	1ec400e5de28fc3f	c3zq4C_	100	38	92	3	PDB header:hydrolase	Chain: C: PDB Molecule:ribonuclease j 1;
1924	2137245963f0176f	c3zq4C_	100	38	81	3	PDB header:hydrolase	Chain: C: PDB Molecule:ribonuclease j 1;
1925	96c2abf2674ed268	c3zq4C_	100	41	81	3	PDB header:hydrolase	Chain: C: PDB Molecule:ribonuclease j 1;
1926	9e097646e4dd081d	d2dkfa1	100	37	98	Metallo-hydrolase/oxidoreductase	Metallo-hydrolase/oxidoreductase	beta-CASP RNA-metabolising hydrolases
1927	ba98a7f7a03ac334	c3zq4C_	100	39	84	3	PDB header:hydrolase	Chain: C: PDB Molecule:ribonuclease j 1;
1928	aaabc2f3aa4b5afd	d2dkfa1	100	36	99	Metallo-hydrolase/oxidoreductase	Metallo-hydrolase/oxidoreductase	beta-CASP RNA-metabolising hydrolases
1929	5504e7ccfde555c0	d2dkfa1	100	37	96	Metallo-hydrolase/oxidoreductase	Metallo-hydrolase/oxidoreductase	beta-CASP RNA-metabolising hydrolases
1930	477207718f272d48	c5a0tA_	100	39	67	2.28	PDB header:hydrolase/rna	Chain: A: PDB Molecule:ribonuclease j;
1931	8a161cd1d82c1594	d2dkfa1	100	38	99	Metallo-hydrolase/oxidoreductase	Metallo-hydrolase/oxidoreductase	beta-CASP RNA-metabolising hydrolases
1932	552150935e1f60ea	c3zq4C_	100	43	93	3	PDB header:hydrolase	Chain: C: PDB Molecule:ribonuclease j 1;
1933	69de121e826fceb7	c3zq4C_	100	39	92	3	PDB header:hydrolase	Chain: C: PDB Molecule:ribonuclease j 1;
1934	8c98062d9cd91445	d2dkfa1	100	41	99	Metallo-hydrolase/oxidoreductase	Metallo-hydrolase/oxidoreductase	beta-CASP RNA-metabolising hydrolases
1935	3e51320d352589e6	d2dkfa1	100	34	98	Metallo-hydrolase/oxidoreductase	Metallo-hydrolase/oxidoreductase	beta-CASP RNA-metabolising hydrolases
1936	63886d7de7ccbe57	c3zq4C_	100	36	87	3	PDB header:hydrolase	Chain: C: PDB Molecule:ribonuclease j 1;
1937	9e55f18136950c0e	d2dkfa1	100	39	99	Metallo-hydrolase/oxidoreductase	Metallo-hydrolase/oxidoreductase	beta-CASP RNA-metabolising hydrolases
1938	0212e8d5bb7d7392	d2dkfa1	100	38	99	Metallo-hydrolase/oxidoreductase	Metallo-hydrolase/oxidoreductase	beta-CASP RNA-metabolising hydrolases
1939	b0b714df4789578c	d2dkfa1	100	34	98	Metallo-hydrolase/oxidoreductase	Metallo-hydrolase/oxidoreductase	beta-CASP RNA-metabolising hydrolases
1940	e37584e0a94616e3	c3zq4C_	100	35	82	3	PDB header:hydrolase	Chain: C: PDB Molecule:ribonuclease j 1;
1941	d1211a2b7e63a0c2	d2dkfa1	100	37	99	Metallo-hydrolase/oxidoreductase	Metallo-hydrolase/oxidoreductase	beta-CASP RNA-metabolising hydrolases
1942	c1eae8d0e38526d6	c3zq4C_	100	41	82	3	PDB header:hydrolase	Chain: C: PDB Molecule:ribonuclease j 1;
1943	e2d5184ae8ca8b02	c3zq4C_	100	36	84	3	PDB header:hydrolase	Chain: C: PDB Molecule:ribonuclease j 1;
1944	ed596827ef7bba94	d2dkfa1	100	39	99	Metallo-hydrolase/oxidoreductase	Metallo-hydrolase/oxidoreductase	beta-CASP RNA-metabolising hydrolases
1945	b04290690cdaee5d	c2xf4A_	100	35	98	2.3	PDB header:hydrolase	Chain: A: PDB Molecule:hydroxyacylglutathione hydrolase;
1946	678188dc1b9266dc	d2dkfa1	100	39	99	Metallo-hydrolase/oxidoreductase	Metallo-hydrolase/oxidoreductase	beta-CASP RNA-metabolising hydrolases
1947	c16529e7809a2bd5	d2dkfa1	100	37	98	Metallo-hydrolase/oxidoreductase	Metallo-hydrolase/oxidoreductase	beta-CASP RNA-metabolising hydrolases
1948	50e914098a5863bb	c2zwrA_	100	40	93	2.2	PDB header:hydrolase	Chain: A: PDB Molecule:metallo-beta-lactamase superfamily protein;
1949	6885a6a9e44cc01a	d2dkfa1	100	40	99	Metallo-hydrolase/oxidoreductase	Metallo-hydrolase/oxidoreductase	beta-CASP RNA-metabolising hydrolases
1950	83669e6f229dd2d8	c7l0bD_	100	37	98	1.65	PDB header:hydrolase	Chain: D: PDB Molecule:hydroxyacylglutathione hydrolase;
1951	2262b8a2a7d09f85	c3zq4C_	100	39	97	3	PDB header:hydrolase	Chain: C: PDB Molecule:ribonuclease j 1;
1952	16bf5476db129227	c3zq4C_	100	42	95	3	PDB header:hydrolase	Chain: C: PDB Molecule:ribonuclease j 1;
1953	2aea8948ae486ab9	d2dkfa1	100	38	98	Metallo-hydrolase/oxidoreductase	Metallo-hydrolase/oxidoreductase	beta-CASP RNA-metabolising hydrolases
1954	467866d6a22931af	d2dkfa1	100	39	99	Metallo-hydrolase/oxidoreductase	Metallo-hydrolase/oxidoreductase	beta-CASP RNA-metabolising hydrolases
1955	26d05244de2cf988	c3zq4C_	100	38	84	3	PDB header:hydrolase	Chain: C: PDB Molecule:ribonuclease j 1;
1956	88f9a6743b80c83f	c7l0bD_	100	31	94	1.65	PDB header:hydrolase	Chain: D: PDB Molecule:hydroxyacylglutathione hydrolase;
1957	17279e4d91d13e42	d2dkfa1	100	37	94	Metallo-hydrolase/oxidoreductase	Metallo-hydrolase/oxidoreductase	beta-CASP RNA-metabolising hydrolases
1958	0c6a854beb816c68	c3zq4C_	100	43	96	3	PDB header:hydrolase	Chain: C: PDB Molecule:ribonuclease j 1;
1959	363b8c29008157b5	c3zq4C_	100	43	92	3	PDB header:hydrolase	Chain: C: PDB Molecule:ribonuclease j 1;
1960	e483126b5cbd7a20	d2cbna1	100	31	99	Metallo-hydrolase/oxidoreductase	Metallo-hydrolase/oxidoreductase	RNase Z-like
1961	7a9bf40b804bacd1	d2dkfa1	100	36	99	Metallo-hydrolase/oxidoreductase	Metallo-hydrolase/oxidoreductase	beta-CASP RNA-metabolising hydrolases
1962	a6fa0e334832f448	d2q0ia1	100	23	95	Metallo-hydrolase/oxidoreductase	Metallo-hydrolase/oxidoreductase	PqsE-like
1963	d2acbc1dbb530843	d2dkfa1	100	40	99	Metallo-hydrolase/oxidoreductase	Metallo-hydrolase/oxidoreductase	beta-CASP RNA-metabolising hydrolases
1964	50afb95d13d2f220	c3zq4C_	100	41	98	3	PDB header:hydrolase	Chain: C: PDB Molecule:ribonuclease j 1;
1965	6c6014efe4171348	d2dkfa1	100	39	99	Metallo-hydrolase/oxidoreductase	Metallo-hydrolase/oxidoreductase	beta-CASP RNA-metabolising hydrolases
1966	fa78b2f496940213	c3zq4C_	100	43	90	3	PDB header:hydrolase	Chain: C: PDB Molecule:ribonuclease j 1;
1967	780c24aacb39d97f	c4ysbB_	100	30	97	2.5	PDB header:hydrolase	Chain: B: PDB Molecule:metallo-beta-lactamase family protein;
1968	f76c30a0c4143524	c3bk2A_	100	40	97	2.1	PDB header:hydrolase	Chain: A: PDB Molecule:metal dependent hydrolase;
1969	e063b817dc2692f8	d2dkfa1	100	39	99	Metallo-hydrolase/oxidoreductase	Metallo-hydrolase/oxidoreductase	beta-CASP RNA-metabolising hydrolases
1970	5360441f449130f0	c2xf4A_	100	35	98	2.3	PDB header:hydrolase	Chain: A: PDB Molecule:hydroxyacylglutathione hydrolase;
1971	86f2aaf8b9800087	d2dkfa1	100	34	98	Metallo-hydrolase/oxidoreductase	Metallo-hydrolase/oxidoreductase	beta-CASP RNA-metabolising hydrolases
1972	a7002829687b99b7	d2dkfa1	100	37	94	Metallo-hydrolase/oxidoreductase	Metallo-hydrolase/oxidoreductase	beta-CASP RNA-metabolising hydrolases
1973	915daedb010826d1	c3zq4C_	100	43	96	3	PDB header:hydrolase	Chain: C: PDB Molecule:ribonuclease j 1;
1974	3da7d03743d12b15	c3zq4C_	100	43	92	3	PDB header:hydrolase	Chain: C: PDB Molecule:ribonuclease j 1;
1975	052aa73779755307	d2dkfa1	100	36	99	Metallo-hydrolase/oxidoreductase	Metallo-hydrolase/oxidoreductase	beta-CASP RNA-metabolising hydrolases
1976	d4f352bd0bf18da5	c3af5A_	100	32	99	2.6	PDB header:hydrolase	Chain: A: PDB Molecule:putative uncharacterized protein ph1404;
1977	b77fea26c49ae494	c3zq4C_	100	38	86	3	PDB header:hydrolase	Chain: C: PDB Molecule:ribonuclease j 1;
1978	14833847ba6f0687	d1xm8a_	100	36	96	Metallo-hydrolase/oxidoreductase	Metallo-hydrolase/oxidoreductase	Glyoxalase II (hydroxyacylglutathione hydrolase)
1979	2c83c1cd108612ef	d2dkfa1	100	39	98	Metallo-hydrolase/oxidoreductase	Metallo-hydrolase/oxidoreductase	beta-CASP RNA-metabolising hydrolases
1980	02c78b185dd9002d	c3zq4C_	100	37	81	3	PDB header:hydrolase	Chain: C: PDB Molecule:ribonuclease j 1;
1981	1be66b2dc56702a4	c3zq4C_	100	36	83	3	PDB header:hydrolase	Chain: C: PDB Molecule:ribonuclease j 1;
1982	7aeb0efe39a65c55	c3af5A_	100	32	99	2.6	PDB header:hydrolase	Chain: A: PDB Molecule:putative uncharacterized protein ph1404;
1983	5efec1a9bfb32a5a	c3zq4C_	100	38	86	3	PDB header:hydrolase	Chain: C: PDB Molecule:ribonuclease j 1;
1984	22d915cef6c87495	c3zq4C_	100	42	95	3	PDB header:hydrolase	Chain: C: PDB Molecule:ribonuclease j 1;
1985	b552fa5e5aed86dc	d2dkfa1	100	36	99	Metallo-hydrolase/oxidoreductase	Metallo-hydrolase/oxidoreductase	beta-CASP RNA-metabolising hydrolases
1986	a8feb841c8abc084	c3zq4C_	100	43	90	3	PDB header:hydrolase	Chain: C: PDB Molecule:ribonuclease j 1;
1987	47e43df987a8b17c	d2dkfa1	100	39	99	Metallo-hydrolase/oxidoreductase	Metallo-hydrolase/oxidoreductase	beta-CASP RNA-metabolising hydrolases
1988	2be41854d5548bc5	c6pfzB_	100	30	59	3.1	PDB header:flavoprotein	Chain: B: PDB Molecule:nadh oxidase (noxa-3);
1989	7f43002dc76d9736	c4v0hC_	100	30	90	1.79	PDB header:hydrolase	Chain: C: PDB Molecule:metallo-beta-lactamase domain-containing protein 1 1;
1990	b515463651ca939d	c4ysbB_	100	30	97	2.5	PDB header:hydrolase	Chain: B: PDB Molecule:metallo-beta-lactamase family protein;
1991	d12bc99de840bd16	d2dkfa1	100	38	99	Metallo-hydrolase/oxidoreductase	Metallo-hydrolase/oxidoreductase	beta-CASP RNA-metabolising hydrolases
1992	b2250949f1bfd218	c3zq4C_	100	37	87	3	PDB header:hydrolase	Chain: C: PDB Molecule:ribonuclease j 1;
1993	8b99f71e2c338144	d2dkfa1	100	38	99	Metallo-hydrolase/oxidoreductase	Metallo-hydrolase/oxidoreductase	beta-CASP RNA-metabolising hydrolases
1994	542708b23701f1e1	c3zq4C_	100	43	92	3	PDB header:hydrolase	Chain: C: PDB Molecule:ribonuclease j 1;
1995	0f0657466187645e	d1y44a1	100	30	99	Metallo-hydrolase/oxidoreductase	Metallo-hydrolase/oxidoreductase	RNase Z-like
1996	143af34017fe79bf	d1wraa1	100	21	88	Metallo-hydrolase/oxidoreductase	Metallo-hydrolase/oxidoreductase	Pce catalytic domain-like
1997	c0f18bd3a02bf458	c3zq4C_	100	37	81	3	PDB header:hydrolase	Chain: C: PDB Molecule:ribonuclease j 1;
1998	915b67e20ff311eb	d2dkfa1	100	41	99	Metallo-hydrolase/oxidoreductase	Metallo-hydrolase/oxidoreductase	beta-CASP RNA-metabolising hydrolases
1999	40880708776c6b4f	d2dkfa1	100	37	94	Metallo-hydrolase/oxidoreductase	Metallo-hydrolase/oxidoreductase	beta-CASP RNA-metabolising hydrolases
[truncated: 1,350 more rows]
